# Supplementary material for: The Web-Based Osteoarthritis Management Resource My Joint Pain Improves Quality of Care: A Quasi-Experimental Study
Source: J Med Internet Res. 2015 Jul 7;17(7):e167. doi: 10.2196/jmir.4376 (PMC4526979; doi:10.2196/jmir.4376)
Supplement: Multimedia Appendix 1 [file jmir_v17i7e167_app1.xlsx]

## Sheet: Aim 1 
Email ID	Timepoint	What is your age?	Your gender?	Your weight (kg)	Your height (cm)	Have you experienced any pain, stiffness or soreness in your hip or your knee?	If so, which joint is most affected?	Thinking about the hip or knee that is MOST problematic... During the PAST YEAR, have you had any pain, aching, or discomfort in or around this joint when squatting?	At ANY TIME during the PAST YEAR have you felt grinding or heard clicking or any other type of noise when this joint is moved?	At ANY TIME during the PAST YEAR have you had stiffness in the joint that lasted less than 20 minutes? (Stiffness can be defined as reduced mobility for a joint lasting for longer than 1 minute and less than 20 minutes)	Have you EVER had surgery on this joint or talked about having such surgery with a doctor?	Has a doctor already diagnosed you with osteoarthritis in your hip or your knee?	BMI	1. Have you been given information about how the disease usually develops over time?:There are several different treatment alternatives for osteoarthritis. We would like to know what treatment, information or advice that you have been given for your osteoarthritis. For each question, please select the most accurate answer.	2. Have you been given information about different treatment alternatives?:There are several different treatment alternatives for osteoarthritis. We would like to know what treatment, information or advice that you have been given for your osteoarthritis. For each question, please select the most accurate answer.	3. Have you been given information about how you can live with the disease?:There are several different treatment alternatives for osteoarthritis. We would like to know what treatment, information or advice that you have been given for your osteoarthritis. For each question, please select the most accurate answer.	4. Have you been given information about how you can change your lifestyle?:There are several different treatment alternatives for osteoarthritis. We would like to know what treatment, information or advice that you have been given for your osteoarthritis. For each question, please select the most accurate answer.	5. Have you been given information about the importance of physical activity and exercise?:There are several different treatment alternatives for osteoarthritis. We would like to know what treatment, information or advice that you have been given for your osteoarthritis. For each question, please select the most accurate answer.	6. Have you been referred to someone who can advise you about physical activity and exercise? (e.g. a physiotherapist):There are several different treatment alternatives for osteoarthritis. We would like to know what treatment, information or advice that you have been given for your osteoarthritis. For each question, please select the most accurate answer.	If you are overweight, have you been advised to lose weight?	If you are overweight, have you been referred to someone who can help you to lose weight?	If you have problems related to daily activities, have these problems been assessed by health personnel in the past year?	If you have problems with walking, has your need for a walking aid been assessed? (e.g. stick, crutch or walker)	If you have problems related to other daily activities, has your need for different appliances and aids been assessed? (e.g. splints, assistive technology for cooking or personal hygiene, a special chair)	If you have pain, has it been assessed in the past year?	If you have pain, was paracetamol the first medicine that was recommended for your osteoarthritic pain?	If you have prolonged severe pain, which is not relieved sufficiently by paracetamol, have you been offered stronger pain killers? (e.g. Paracetamol + Codeine, Tramadol, Codeine Phosphate drugs)	If you are taking anti-inflammatory drugs, have you been given information about the effects and possible side-effects of this medicine? (e.g. Ibuprofen, Nurofen, Brufen, Diclofenac, Voltaren, Naproxen, Naprosyn, Celebrex)	If you have experienced an acute deterioration of your symptoms, has a corticosteroid injection been considered?	If you are severely troubled by your osteoarthritis, and exercise and medicine do not help, have you been referred and assessed for an operation (e.g. joint replacement)?	If your knee or hip has been increasingly painful have you had an x-ray to evaluate the joint structure?	Information/education course (eg. Self management program):Your Usage:Have you EVER tried any of the following specifically for your osteoarthritis?	Getting counselling over the phone:Your Usage:Have you EVER tried any of the following specifically for your osteoarthritis?	Nutritionist / Dietician:Your Usage:Have you EVER tried any of the following specifically for your osteoarthritis?	Making efforts to lose weight:Your Usage:Have you EVER tried any of the following specifically for your osteoarthritis?	Formal weight loss programs (eg. Weight Watchers, Jenny Craig etc):Your Usage:Have you EVER tried any of the following specifically for your osteoarthritis?	Physiotherapy:Your Usage:Have you EVER tried any of the following specifically for your osteoarthritis?	Aerobic exercise (eg. Walking program, aerobic exercise class, cycling, swimming):Your Usage:Have you EVER tried any of the following specifically for your osteoarthritis?	Range of motion exercises (stretching exercises):Your Usage:Have you EVER tried any of the following specifically for your osteoarthritis?	Muscle strengthening exercises:Your Usage:Have you EVER tried any of the following specifically for your osteoarthritis?	A walking stick, cane, walker or other objects to help with walking:Your Usage:Have you EVER tried any of the following specifically for your osteoarthritis?	Taping of the knee patella (the knee cap):Your Usage:Have you EVER tried any of the following specifically for your osteoarthritis?	Knee bracing or knee sleeves:Your Usage:Have you EVER tried any of the following specifically for your osteoarthritis?	Low level laser therapy (LLLT):Your Usage:Have you EVER tried any of the following specifically for your osteoarthritis?	Transcutaneous electrical nerve stimulation (TENS):Your Usage:Have you EVER tried any of the following specifically for your osteoarthritis?	Hydrotherapy (eg warm water exercises):Your Usage:Have you EVER tried any of the following specifically for your osteoarthritis?	Podiatry:Your Usage:Have you EVER tried any of the following specifically for your osteoarthritis?	Shoes with shock-absorbing properties:Your Usage:Have you EVER tried any of the following specifically for your osteoarthritis?	Orthoses in your shoes:Your Usage:Have you EVER tried any of the following specifically for your osteoarthritis?
1	0	59	Male	107	178	Yes	Knee	No	Yes	Yes	Yes	Yes	33.771	No	No	No	No	No	No	Yes	No	No such problems	No such problems	No such problems	No	Yes	No	Not applicable	No	Not severely troubled	Yes	I've NEVER tried this	I've NEVER tried this	I've NEVER tried this	Tried and STILL USING	I've NEVER tried this	I've NEVER tried this	I've NEVER tried this	Tried but NO LONGER using	Tried and STILL USING	I've NEVER tried this	I've NEVER tried this	Tried but NO LONGER using	I've NEVER tried this	I've NEVER tried this	I've NEVER tried this	I've NEVER tried this	Tried and STILL USING	Tried and STILL USING
2	0	51	Female	70	179	Yes	Knee	Yes	Yes	Yes	Yes	Yes	21.847	Don't remember	Don't remember	Don't remember	Yes	Yes	No	No Applicable	Not Applicable	No such problems	No such problems	No such problems	Yes	No	Yes	No	Yes	Yes	Yes	Tried but NO LONGER using	I've NEVER tried this	I've NEVER tried this	I've NEVER tried this	I've NEVER tried this	Tried but NO LONGER using	Tried and STILL USING	Tried and STILL USING	Tried and STILL USING	I've NEVER tried this	Tried but NO LONGER using	Tried and STILL USING	I've NEVER tried this	I've NEVER tried this	I've NEVER tried this	Tried but NO LONGER using	Tried but NO LONGER using	I've NEVER tried this
3	0	81	Female	58	158	Yes	Both	Yes	No	Yes	No	Yes	23.2335	Yes	Yes	No	No	Yes	No	No Applicable	Not Applicable	No	No	No such problems	Yes	Yes	No	Not applicable	Yes	Yes	Yes	I've NEVER tried this	I've NEVER tried this	I've NEVER tried this	I've NEVER tried this	I've NEVER tried this	Tried but NO LONGER using	Tried and STILL USING	Tried and STILL USING	I've NEVER tried this	I've NEVER tried this	I've NEVER tried this	I've NEVER tried this	I've NEVER tried this	I've NEVER tried this	I've NEVER tried this	I've NEVER tried this	I've NEVER tried this	Tried and STILL USING
4	0	58	Female	60	162	Yes	Both	Yes	Yes	Yes	No	Yes	22.8624	No	No	No	No	Yes	No	No Applicable	Not Applicable	Yes	No	No such problems	Yes	No	No	Yes	No	No	Yes	I've NEVER tried this	I've NEVER tried this	I've NEVER tried this	I've NEVER tried this	I've NEVER tried this	I've NEVER tried this	I've NEVER tried this	I've NEVER tried this	I've NEVER tried this	I've NEVER tried this	I've NEVER tried this	I've NEVER tried this	I've NEVER tried this	I've NEVER tried this	I've NEVER tried this	I've NEVER tried this	I've NEVER tried this	I've NEVER tried this
5	0	52	Female	79	152	Yes	Knee	Yes	Yes	Yes	No	Yes	34.1932	Don't remember	No	No	No	Yes	No	No Applicable	Not Applicable	No such problems	No	No	No	Yes	No	Yes	No	No	No	I've NEVER tried this	I've NEVER tried this	I've NEVER tried this	Tried and STILL USING	I've NEVER tried this	I've NEVER tried this	Tried and STILL USING	Tried and STILL USING	Tried and STILL USING	I've NEVER tried this	I've NEVER tried this	I've NEVER tried this	I've NEVER tried this	I've NEVER tried this	I've NEVER tried this	I've NEVER tried this	Tried and STILL USING	I've NEVER tried this
6	0	59	Female	67	172	Yes	Hip	No	Yes	Yes	No	No	22.6474	Don't remember	Don't remember	Yes	Yes	Yes	No	No Applicable	Not Applicable	No	No such problems	No such problems	No	No	No	No	Not applicable	Not severely troubled	No	Tried and STILL USING	I've NEVER tried this	I've NEVER tried this	I've NEVER tried this	I've NEVER tried this	I've NEVER tried this	Tried and STILL USING	Tried and STILL USING	Tried and STILL USING	I've NEVER tried this	I've NEVER tried this	I've NEVER tried this	I've NEVER tried this	I've NEVER tried this	I've NEVER tried this	Tried but NO LONGER using	Tried and STILL USING	Tried and STILL USING
7	0	54	Female	110	155	Yes	Knee	Yes	Yes	Yes	Yes	Yes	45.7856	Yes	Yes	Don't remember	Yes	Yes	No	Yes	No	No	No	No	No	Yes	Yes	No	No	No	No	I've NEVER tried this	I've NEVER tried this	I've NEVER tried this	Tried and STILL USING	Tried but NO LONGER using	Tried but NO LONGER using	Tried and STILL USING	Tried and STILL USING	Tried but NO LONGER using	Tried but NO LONGER using	Tried but NO LONGER using	I've NEVER tried this	I've NEVER tried this	I've NEVER tried this	Tried and STILL USING	I've NEVER tried this	I've NEVER tried this	I've NEVER tried this
8	0	63	Female	105	165	Yes	Both	Yes	Yes	Yes	Yes	Yes	38.5675	No	Yes	No	Yes	Yes	Yes	Yes	No	Yes	No such problems	No	Yes	Yes	Yes	Not applicable	Yes	Yes	Yes	I've NEVER tried this	I've NEVER tried this	Tried and STILL USING	Tried and STILL USING	Tried but NO LONGER using	Tried and STILL USING	Tried and STILL USING	Tried and STILL USING	Tried and STILL USING	Tried but NO LONGER using	Tried but NO LONGER using	I've NEVER tried this	I've NEVER tried this	I've NEVER tried this	Tried and STILL USING	Tried but NO LONGER using	I've NEVER tried this	I've NEVER tried this
9	0	55	Male	100	167	Yes	Hip	Yes	Yes	Yes	Yes	Yes	35.8564	No	No	No	No	No	No	No	No	No	No	No	Yes	Yes	Yes	No	Yes	Yes	Yes	I've NEVER tried this	I've NEVER tried this	I've NEVER tried this	I've NEVER tried this	I've NEVER tried this	Tried but NO LONGER using	I've NEVER tried this	I've NEVER tried this	I've NEVER tried this	Tried but NO LONGER using	I've NEVER tried this	I've NEVER tried this	I've NEVER tried this	I've NEVER tried this	I've NEVER tried this	I've NEVER tried this	I've NEVER tried this	I've NEVER tried this
10	0	83	Male	78	158	Yes	Knee	Yes	Yes	Yes	Yes	Yes	31.245	No	No	No	No	No	No	No Applicable	Not Applicable	No	No	No	No	Yes	Yes	Yes	No	Yes	Yes	I've NEVER tried this	I've NEVER tried this	I've NEVER tried this	I've NEVER tried this	I've NEVER tried this	I've NEVER tried this	I've NEVER tried this	I've NEVER tried this	I've NEVER tried this	I've NEVER tried this	I've NEVER tried this	Tried and STILL USING	I've NEVER tried this	I've NEVER tried this	I've NEVER tried this	I've NEVER tried this	I've NEVER tried this	I've NEVER tried this
11	0	63	Male	92	183	Yes	Knee	Yes	Yes	Yes	Yes	Yes	27.4717	Yes	Yes	Don't remember	Yes	Yes	Yes	Yes	Yes	No such problems	Yes	No such problems	Yes	Yes	Yes	Yes	Not applicable	Not severely troubled	Yes	I've NEVER tried this	I've NEVER tried this	Tried and STILL USING	Tried and STILL USING	Tried but NO LONGER using	Tried but NO LONGER using	Tried and STILL USING	Tried but NO LONGER using	Tried and STILL USING	I've NEVER tried this	I've NEVER tried this	Tried but NO LONGER using	I've NEVER tried this	Tried but NO LONGER using	Tried but NO LONGER using	Tried and STILL USING	Tried and STILL USING	Tried and STILL USING
12	0	52	Female	75	170	Yes	Both	Yes	Yes	Yes	Yes	Yes	25.9516	Yes	Yes	Yes	No	Yes	Yes	No	No	Yes	No such problems	No such problems	No	No	No	Yes	Yes	Not severely troubled	Yes	I've NEVER tried this	I've NEVER tried this	I've NEVER tried this	Tried and STILL USING	I've NEVER tried this	Tried but NO LONGER using	Tried but NO LONGER using	Tried and STILL USING	Tried and STILL USING	I've NEVER tried this	Tried but NO LONGER using	Tried but NO LONGER using	I've NEVER tried this	I've NEVER tried this	Tried but NO LONGER using	Tried and STILL USING	Tried and STILL USING	Tried and STILL USING
13	0	67	Female	65	155	Yes	Both	Yes	No	Yes	No	No	27.0552	No	No	No	No	Yes	Yes	No Applicable	Not Applicable	No	No	No	No	Yes	Yes	Not applicable	No	No	No	I've NEVER tried this	I've NEVER tried this	I've NEVER tried this	I've NEVER tried this	I've NEVER tried this	Tried but NO LONGER using	Tried and STILL USING	Tried and STILL USING	Tried and STILL USING	I've NEVER tried this	I've NEVER tried this	Tried and STILL USING	I've NEVER tried this	I've NEVER tried this	I've NEVER tried this	I've NEVER tried this	Tried and STILL USING	I've NEVER tried this
14	0	42	Male	70	165	Yes	Both	Yes	Yes	Yes	Yes	Yes	25.7117	Yes	Yes	Yes	Yes	Yes	Yes	No	No	No	No	Yes	No	Yes	Yes	Yes	Yes	Yes	Yes	Tried and STILL USING	I've NEVER tried this	I've NEVER tried this	Tried and STILL USING	I've NEVER tried this	Tried and STILL USING	I've NEVER tried this	Tried and STILL USING	Tried and STILL USING	Tried but NO LONGER using	I've NEVER tried this	Tried but NO LONGER using	I've NEVER tried this	Tried and STILL USING	Tried and STILL USING	Tried and STILL USING	Tried and STILL USING	Tried and STILL USING
15	0	68	Female	136	167	Yes	Knee	Yes	Yes	Yes	No	Yes	48.7647	No	Yes	No	Yes	Yes	No	Yes	Yes	Yes	Yes	No such problems	Yes	Yes	Yes	Yes	No	Yes	Yes	I've NEVER tried this	I've NEVER tried this	Tried and STILL USING	Tried and STILL USING	I've NEVER tried this	I've NEVER tried this	I've NEVER tried this	I've NEVER tried this	I've NEVER tried this	I've NEVER tried this	I've NEVER tried this	I've NEVER tried this	I've NEVER tried this	I've NEVER tried this	I've NEVER tried this	I've NEVER tried this	I've NEVER tried this	I've NEVER tried this
16	0	61	Female	64	163	Yes	Knee	Yes	Yes	Yes	No	Yes	24.0882	Yes	Yes	Yes	No	Yes	No	No Applicable	Not Applicable	No	No such problems	No	No	Yes	Yes	Yes	Yes	No	Yes	I've NEVER tried this	I've NEVER tried this	Tried but NO LONGER using	I've NEVER tried this	I've NEVER tried this	I've NEVER tried this	Tried and STILL USING	Tried and STILL USING	Tried and STILL USING	I've NEVER tried this	I've NEVER tried this	Tried and STILL USING	I've NEVER tried this	I've NEVER tried this	Tried and STILL USING	I've NEVER tried this	Tried and STILL USING	I've NEVER tried this
17	0	65	Female	68	168	Yes	Both	Yes	Yes	No	Yes	Yes	24.093	Yes	Yes	Yes	Yes	Yes	Yes	No Applicable	Not Applicable	No	Yes	No	Yes	Yes	Yes	Yes	No	Yes	Yes	Tried and STILL USING	I've NEVER tried this	I've NEVER tried this	I've NEVER tried this	I've NEVER tried this	Tried and STILL USING	Tried and STILL USING	Tried and STILL USING	Tried and STILL USING	Tried and STILL USING	I've NEVER tried this	Tried but NO LONGER using	I've NEVER tried this	I've NEVER tried this	I've NEVER tried this	Tried but NO LONGER using	Tried but NO LONGER using	Tried but NO LONGER using
18	0	65	Female	64	155	Yes	Both	Yes	No	Yes	No	No	26.6389	No	Don't remember	No	No	Yes	Yes	No Applicable	Not Applicable	No	No	No	No	No	No	Yes	Yes	No	No	I've NEVER tried this	I've NEVER tried this	I've NEVER tried this	Tried and STILL USING	Tried and STILL USING	Tried but NO LONGER using	Tried and STILL USING	Tried and STILL USING	Tried and STILL USING	I've NEVER tried this	I've NEVER tried this	I've NEVER tried this	I've NEVER tried this	I've NEVER tried this	I've NEVER tried this	Tried and STILL USING	Tried and STILL USING	Tried and STILL USING
19	0	58	Female	68	160	Yes	Knee	Yes	Yes	Yes	No	Yes	26.5625	No	No	No	No	Yes	No	Yes	No	No	No such problems	No such problems	No	Yes	No	Not applicable	Yes	Not severely troubled	Not increasingly painful	I've NEVER tried this	I've NEVER tried this	I've NEVER tried this	Tried and STILL USING	Tried but NO LONGER using	Tried and STILL USING	Tried and STILL USING	Tried and STILL USING	Tried but NO LONGER using	I've NEVER tried this	I've NEVER tried this	I've NEVER tried this	I've NEVER tried this	I've NEVER tried this	I've NEVER tried this	I've NEVER tried this	I've NEVER tried this	I've NEVER tried this
20	0	64	Female	87	160	Yes	Both	Yes	Yes	Yes	Yes	Yes	33.9844	Yes	Yes	No	Don't remember	No	No	No	No	No	Yes	Yes	Yes	Yes	Yes	Yes	Yes	Yes	Yes	I've NEVER tried this	I've NEVER tried this	I've NEVER tried this	Tried but NO LONGER using	Tried but NO LONGER using	Tried but NO LONGER using	I've NEVER tried this	Tried but NO LONGER using	Tried but NO LONGER using	Tried and STILL USING	Tried and STILL USING	Tried but NO LONGER using	I've NEVER tried this	Tried but NO LONGER using	I've NEVER tried this	I've NEVER tried this	Tried and STILL USING	I've NEVER tried this
21	0	53	Female	75	165	Yes	Knee	Yes	Yes	Yes	Yes	Yes	27.5482	No	No	No	No	Yes	Yes	Yes	No	Yes	No such problems	No such problems	Yes	Yes	Yes	Yes	No	Yes	Yes	Tried but NO LONGER using	Tried but NO LONGER using	Tried and STILL USING	Tried and STILL USING	Tried and STILL USING	Tried but NO LONGER using	Tried and STILL USING	Tried but NO LONGER using	Tried and STILL USING	I've NEVER tried this	Tried but NO LONGER using	Tried and STILL USING	I've NEVER tried this	Tried but NO LONGER using	I've NEVER tried this	I've NEVER tried this	Tried and STILL USING	I've NEVER tried this
22	0	60	Female	73	160	Yes	Both	Yes	No	Yes	No	No	28.5156	Yes	No	No	No	No	No	No	No	No	No such problems	No such problems	Yes	Yes	Not applicable	No	Not applicable	Not severely troubled	No	Tried and STILL USING	I've NEVER tried this	I've NEVER tried this	I've NEVER tried this	I've NEVER tried this	I've NEVER tried this	I've NEVER tried this	I've NEVER tried this	I've NEVER tried this	I've NEVER tried this	I've NEVER tried this	I've NEVER tried this	I've NEVER tried this	I've NEVER tried this	I've NEVER tried this	Tried and STILL USING	Tried and STILL USING	Tried and STILL USING
23	0	61	Male	120	192	Yes	Hip	Yes	Yes	Yes	Yes	Yes	32.5521	No	Yes	No	No	Yes	No	Yes	No	No	No such problems	No such problems	Yes	No	No	Not applicable	Yes	Yes	Yes	I've NEVER tried this	I've NEVER tried this	I've NEVER tried this	Tried and STILL USING	I've NEVER tried this	I've NEVER tried this	Tried and STILL USING	Tried and STILL USING	Tried and STILL USING	I've NEVER tried this	I've NEVER tried this	I've NEVER tried this	I've NEVER tried this	I've NEVER tried this	I've NEVER tried this	Tried and STILL USING	Tried and STILL USING	Tried and STILL USING
24	0	60	Male	190	185	Yes	Knee	Yes	Yes	Yes	Yes	Yes	55.515	Yes	Yes	Yes	Yes	Yes	Yes	Yes	No	Yes	Yes	Yes	Yes	Yes	Yes	Yes	Yes	Yes	Yes	I've NEVER tried this	I've NEVER tried this	Tried but NO LONGER using	Tried but NO LONGER using	I've NEVER tried this	Tried but NO LONGER using	I've NEVER tried this	I've NEVER tried this	I've NEVER tried this	Tried and STILL USING	I've NEVER tried this	Tried but NO LONGER using	I've NEVER tried this	I've NEVER tried this	I've NEVER tried this	I've NEVER tried this	I've NEVER tried this	I've NEVER tried this
25	0	66	Female	80	170	Yes	Knee	Yes	Yes	Yes	No	Yes	27.6817	Yes	Yes	Yes	Yes	Yes	Yes	Yes	No	Yes	No such problems	No such problems	Yes	Yes	Yes	Not applicable	Yes	No	Yes	I've NEVER tried this	I've NEVER tried this	I've NEVER tried this	Tried and STILL USING	I've NEVER tried this	Tried but NO LONGER using	Tried and STILL USING	Tried and STILL USING	Tried but NO LONGER using	I've NEVER tried this	I've NEVER tried this	Tried but NO LONGER using	I've NEVER tried this	I've NEVER tried this	I've NEVER tried this	Tried and STILL USING	Tried and STILL USING	I've NEVER tried this
26	0	56	Female	58	159	Yes	Knee	Yes	No	Yes	No	Yes	22.9421	No	No	No	No	Yes	Yes	No Applicable	Not Applicable	Yes	No such problems	No such problems	No	No	Yes	Not applicable	Yes	Not severely troubled	Yes	I've NEVER tried this	I've NEVER tried this	I've NEVER tried this	Tried and STILL USING	I've NEVER tried this	Tried but NO LONGER using	Tried and STILL USING	Tried but NO LONGER using	I've NEVER tried this	I've NEVER tried this	I've NEVER tried this	I've NEVER tried this	I've NEVER tried this	I've NEVER tried this	I've NEVER tried this	Tried and STILL USING	Tried and STILL USING	Tried and STILL USING
27	0	51	Female	78	165	Yes	Both	Yes	Yes	Yes	Yes	Yes	28.6501	No	No	Yes	No	No	No	Yes	No	No	No	No	Yes	Yes	Yes	No	No	No	No	I've NEVER tried this	I've NEVER tried this	I've NEVER tried this	Tried and STILL USING	I've NEVER tried this	Tried and STILL USING	Tried but NO LONGER using	I've NEVER tried this	Tried and STILL USING	I've NEVER tried this	Tried but NO LONGER using	Tried but NO LONGER using	I've NEVER tried this	Tried but NO LONGER using	I've NEVER tried this	Tried but NO LONGER using	Tried and STILL USING	Tried but NO LONGER using
28	0	66	Female	73	161	Yes	Knee	Yes	Yes	Yes	Yes	Yes	28.1625	Yes	Yes	Yes	Yes	Yes	Yes	No	No	Yes	Yes	No	Yes	Yes	Yes	Yes	Yes	Yes	Yes	I've NEVER tried this	I've NEVER tried this	I've NEVER tried this	Tried and STILL USING	Tried but NO LONGER using	Tried and STILL USING	Tried and STILL USING	Tried and STILL USING	Tried and STILL USING	I've NEVER tried this	I've NEVER tried this	I've NEVER tried this	I've NEVER tried this	I've NEVER tried this	I've NEVER tried this	Tried and STILL USING	Tried and STILL USING	Tried and STILL USING
29	0	64	Female	100	178	Yes	Knee	Yes	Yes	No	Yes	Yes	31.5617	Yes	Yes	Yes	Yes	Yes	No	Yes	No	No such problems	No such problems	No such problems	No	Yes	Yes	Yes	No	No	Yes	I've NEVER tried this	I've NEVER tried this	I've NEVER tried this	Tried and STILL USING	Tried and STILL USING	I've NEVER tried this	Tried and STILL USING	Tried and STILL USING	Tried and STILL USING	I've NEVER tried this	Tried and STILL USING	Tried but NO LONGER using	I've NEVER tried this	I've NEVER tried this	I've NEVER tried this	I've NEVER tried this	Tried and STILL USING	Tried and STILL USING
30	0	50	Female	70	168	Yes	Both	Yes	Yes	Yes	Yes	Yes	24.8016	Yes	Yes	No	No	Yes	Yes	No Applicable	Not Applicable	Yes	Yes	No	Yes	Yes	Yes	Yes	Yes	Yes	Yes	I've NEVER tried this	I've NEVER tried this	I've NEVER tried this	I've NEVER tried this	Tried and STILL USING	Tried and STILL USING	Tried and STILL USING	Tried and STILL USING	I've NEVER tried this	Tried but NO LONGER using	I've NEVER tried this	I've NEVER tried this	I've NEVER tried this	I've NEVER tried this	Tried but NO LONGER using	I've NEVER tried this	Tried but NO LONGER using	Tried but NO LONGER using
31	0	29	Female	74	176	Yes	Both	Yes	Yes	Yes	Yes	Yes	23.8895	Yes	No	No	No	No	No	No Applicable	Not Applicable	No	Yes	No	No	Yes	Yes	Not applicable	Yes	Yes	Yes	Tried but NO LONGER using	I've NEVER tried this	I've NEVER tried this	Tried but NO LONGER using	I've NEVER tried this	Tried but NO LONGER using	I've NEVER tried this	Tried but NO LONGER using	Tried but NO LONGER using	Tried and STILL USING	I've NEVER tried this	I've NEVER tried this	I've NEVER tried this	I've NEVER tried this	I've NEVER tried this	I've NEVER tried this	I've NEVER tried this	I've NEVER tried this
32	0	67	Female	114	154	Yes	Hip	Yes	Yes	Yes	Yes	Yes	48.0688	No	No	Don't remember	Don't remember	Yes	Yes	Yes	Yes	No	No	No	No	Yes	Yes	Not applicable	No	No	No	Tried but NO LONGER using	I've NEVER tried this	Tried but NO LONGER using	Tried and STILL USING	Tried but NO LONGER using	Tried but NO LONGER using	I've NEVER tried this	Tried but NO LONGER using	Tried but NO LONGER using	Tried and STILL USING	I've NEVER tried this	Tried but NO LONGER using	I've NEVER tried this	I've NEVER tried this	Tried but NO LONGER using	Tried and STILL USING	I've NEVER tried this	I've NEVER tried this
33	0	50	Female	77	168	Yes	Both	Yes	Yes	Yes	Yes	Yes	27.2817	No	No	No	No	No	Yes	No Applicable	Not Applicable	Yes	No	No	Yes	Yes	No	No	Yes	Yes	Yes	I've NEVER tried this	I've NEVER tried this	I've NEVER tried this	Tried and STILL USING	Tried but NO LONGER using	Tried and STILL USING	Tried and STILL USING	Tried and STILL USING	Tried and STILL USING	Tried but NO LONGER using	Tried but NO LONGER using	I've NEVER tried this	I've NEVER tried this	I've NEVER tried this	I've NEVER tried this	Tried but NO LONGER using	Tried and STILL USING	Tried and STILL USING
34	0	53	Female	54	158	Yes	Knee	Yes	Yes	No	No	Yes	21.6311	No	No	Don't remember	Yes	Yes	No	No Applicable	Not Applicable	No	No	No such problems	No	Yes	Yes	Yes	Not applicable	Not severely troubled	No	I've NEVER tried this	I've NEVER tried this	I've NEVER tried this	I've NEVER tried this	I've NEVER tried this	Tried but NO LONGER using	Tried and STILL USING	Tried and STILL USING	I've NEVER tried this	I've NEVER tried this	I've NEVER tried this	Tried and STILL USING	I've NEVER tried this	I've NEVER tried this	I've NEVER tried this	I've NEVER tried this	I've NEVER tried this	Tried and STILL USING
35	0	55	Female	90	160	Yes	Knee	Yes	Yes	Yes	Yes	Yes	35.1562	Yes	Yes	Yes	Yes	Yes	Yes	Yes	Yes	Yes	No	No such problems	Yes	Yes	Yes	Yes	Yes	Yes	Yes	I've NEVER tried this	I've NEVER tried this	Tried but NO LONGER using	Tried and STILL USING	Tried but NO LONGER using	I've NEVER tried this	Tried and STILL USING	Tried but NO LONGER using	Tried but NO LONGER using	I've NEVER tried this	I've NEVER tried this	I've NEVER tried this	I've NEVER tried this	I've NEVER tried this	Tried and STILL USING	Tried and STILL USING	Tried and STILL USING	Tried and STILL USING
36	0	55	Female	85	164	Yes	Knee	Yes	Yes	Yes	Yes	Yes	31.6032	No	Don't remember	No	No	Yes	No	Yes	No	No	No	No such problems	Yes	Yes	No	Yes	No	Yes	Yes	I've NEVER tried this	I've NEVER tried this	I've NEVER tried this	Tried and STILL USING	I've NEVER tried this	Tried but NO LONGER using	Tried but NO LONGER using	Tried and STILL USING	Tried and STILL USING	I've NEVER tried this	I've NEVER tried this	I've NEVER tried this	I've NEVER tried this	I've NEVER tried this	I've NEVER tried this	I've NEVER tried this	I've NEVER tried this	I've NEVER tried this
37	0	56	Female	70	174	Yes	Both	Yes	Yes	No	No	No	23.1206	No	Yes	No	No	Yes	No	No Applicable	No	No	No	No	Yes	Yes	Yes	Yes	No	No	No	Tried and STILL USING	Tried but NO LONGER using	Tried and STILL USING	Tried and STILL USING	I've NEVER tried this	I've NEVER tried this	Tried and STILL USING	Tried but NO LONGER using	Tried but NO LONGER using	I've NEVER tried this	I've NEVER tried this	Tried but NO LONGER using	I've NEVER tried this	Tried but NO LONGER using	I've NEVER tried this	I've NEVER tried this	Tried and STILL USING	I've NEVER tried this
38	0	61	Female	45	150	Yes	Knee	Yes	Yes	Yes	No	Yes	20	Yes	Yes	Yes	No	Yes	Yes	No Applicable	Not Applicable	No	No such problems	No such problems	Yes	Yes	Not applicable	Not applicable	Not applicable	Not severely troubled	Yes	Tried and STILL USING	I've NEVER tried this	I've NEVER tried this	I've NEVER tried this	I've NEVER tried this	I've NEVER tried this	Tried and STILL USING	I've NEVER tried this	I've NEVER tried this	I've NEVER tried this	I've NEVER tried this	I've NEVER tried this	I've NEVER tried this	I've NEVER tried this	I've NEVER tried this	I've NEVER tried this	Tried and STILL USING	I've NEVER tried this
39	0	51	Female	112	163	Yes	Knee	Yes	Yes	Yes	Yes	Yes	42.1544	Yes	Yes	Yes	Yes	Yes	Yes	Yes	No	Yes	No such problems	No such problems	No	Yes	Yes	Not applicable	Yes	Yes	Yes	Tried and STILL USING	I've NEVER tried this	Tried but NO LONGER using	Tried and STILL USING	Tried and STILL USING	Tried but NO LONGER using	Tried and STILL USING	Tried and STILL USING	Tried and STILL USING	Tried but NO LONGER using	Tried but NO LONGER using	Tried but NO LONGER using	Tried but NO LONGER using	Tried but NO LONGER using	Tried and STILL USING	Tried and STILL USING	Tried and STILL USING	I've NEVER tried this
40	0	52	Female	136	174	Yes	Knee	Yes	Yes	Yes	No	Yes	44.9201	Yes	Yes	Yes	Yes	Yes	Yes	Yes	Yes	Yes	No	No	Yes	No	Yes	Yes	Yes	No	Yes	I've NEVER tried this	I've NEVER tried this	Tried and STILL USING	Tried and STILL USING	Tried and STILL USING	Tried and STILL USING	I've NEVER tried this	Tried and STILL USING	I've NEVER tried this	I've NEVER tried this	I've NEVER tried this	Tried but NO LONGER using	I've NEVER tried this	I've NEVER tried this	I've NEVER tried this	I've NEVER tried this	I've NEVER tried this	I've NEVER tried this
42	0	50	Female	85	150	Yes	Knee	Yes	Yes	Yes	No	No	37.7778	Yes	Yes	Yes	Yes	Yes	No	Yes	No	Yes	No	No such problems	Yes	No	Yes	No	Yes	Yes	Not increasingly painful	I've NEVER tried this	I've NEVER tried this	I've NEVER tried this	Tried and STILL USING	Tried and STILL USING	I've NEVER tried this	Tried and STILL USING	Tried and STILL USING	Tried and STILL USING	I've NEVER tried this	I've NEVER tried this	I've NEVER tried this	I've NEVER tried this	I've NEVER tried this	I've NEVER tried this	Tried and STILL USING	Tried and STILL USING	Tried and STILL USING
43	0	34	Female	80	164	Yes	Knee	Yes	Yes	Yes	No	Yes	29.7442	Yes	Yes	Yes	Yes	Yes	No	Yes	No	Yes	No such problems	No such problems	Yes	Yes	Yes	Yes	No	No	Yes	Tried and STILL USING	I've NEVER tried this	I've NEVER tried this	Tried and STILL USING	I've NEVER tried this	I've NEVER tried this	Tried and STILL USING	Tried and STILL USING	Tried and STILL USING	I've NEVER tried this	I've NEVER tried this	I've NEVER tried this	I've NEVER tried this	I've NEVER tried this	I've NEVER tried this	I've NEVER tried this	Tried and STILL USING	I've NEVER tried this
44	0	47	Female	95	168	Yes	Both	Yes	Yes	Yes	Yes	Yes	33.6593	No	Yes	No	No	Yes	Yes	Yes	No	No	Yes	No	Yes	Yes	Yes	No	Yes	Yes	Yes	I've NEVER tried this	I've NEVER tried this	I've NEVER tried this	Tried and STILL USING	I've NEVER tried this	Tried and STILL USING	Tried but NO LONGER using	Tried and STILL USING	Tried and STILL USING	Tried and STILL USING	Tried but NO LONGER using	Tried and STILL USING	I've NEVER tried this	I've NEVER tried this	I've NEVER tried this	I've NEVER tried this	I've NEVER tried this	I've NEVER tried this
45	0	64	Female	59	148	Yes	Knee	Yes	Yes	Yes	Yes	Yes	26.9357	Yes	Yes	Yes	Yes	Yes	Yes	Yes	No	Yes	No	Yes	Yes	Yes	Yes	Not applicable	No	Yes	Yes	Tried and STILL USING	Tried but NO LONGER using	I've NEVER tried this	Tried and STILL USING	I've NEVER tried this	Tried but NO LONGER using	I've NEVER tried this	I've NEVER tried this	Tried but NO LONGER using	I've NEVER tried this	I've NEVER tried this	I've NEVER tried this	I've NEVER tried this	I've NEVER tried this	I've NEVER tried this	I've NEVER tried this	I've NEVER tried this	I've NEVER tried this
46	0	49	Male	90	179	Yes	Knee	Yes	Yes	Yes	Yes	Yes	28.089	No	Yes	No	No	No	No	No	No	Yes	No such problems	No such problems	Yes	Yes	No	Not applicable	No	Not severely troubled	No	I've NEVER tried this	I've NEVER tried this	I've NEVER tried this	Tried and STILL USING	I've NEVER tried this	Tried but NO LONGER using	I've NEVER tried this	I've NEVER tried this	Tried but NO LONGER using	I've NEVER tried this	Tried but NO LONGER using	Tried but NO LONGER using	I've NEVER tried this	I've NEVER tried this	I've NEVER tried this	I've NEVER tried this	I've NEVER tried this	Tried and STILL USING
47	0	61	Male	97	183	Yes	Knee	Yes	Yes	Yes	Yes	Yes	28.9647	Yes	Yes	Yes	Yes	Yes	Yes	Yes	No	No	No	No	No	No	No	Yes	No	Not severely troubled	No	Tried and STILL USING	I've NEVER tried this	I've NEVER tried this	Tried and STILL USING	I've NEVER tried this	Tried but NO LONGER using	Tried and STILL USING	Tried and STILL USING	Tried and STILL USING	I've NEVER tried this	Tried but NO LONGER using	I've NEVER tried this	I've NEVER tried this	I've NEVER tried this	I've NEVER tried this	Tried and STILL USING	Tried and STILL USING	Tried and STILL USING
48	0	56	Male	105	181	Yes	Knee	Yes	Yes	Yes	Yes	Yes	32.0503	Yes	Yes	Yes	Yes	Yes	Yes	Yes	No	Yes	No	No	Yes	No	No	Yes	Yes	Not severely troubled	Not increasingly painful	Tried and STILL USING	I've NEVER tried this	I've NEVER tried this	Tried and STILL USING	Tried but NO LONGER using	Tried but NO LONGER using	Tried and STILL USING	Tried and STILL USING	Tried and STILL USING	I've NEVER tried this	Tried but NO LONGER using	I've NEVER tried this	I've NEVER tried this	I've NEVER tried this	I've NEVER tried this	Tried but NO LONGER using	Tried and STILL USING	Tried but NO LONGER using
49	0	66	Female	70	155	Yes	Hip	Yes	No	Yes	No	Yes	29.1363	No	No	No	No	No	No	Yes	No	No	No	No	Yes	Yes	No	No	No	No	No	I've NEVER tried this	I've NEVER tried this	I've NEVER tried this	Tried but NO LONGER using	I've NEVER tried this	Tried but NO LONGER using	Tried but NO LONGER using	Tried but NO LONGER using	Tried but NO LONGER using	I've NEVER tried this	I've NEVER tried this	Tried but NO LONGER using	I've NEVER tried this	I've NEVER tried this	I've NEVER tried this	Tried but NO LONGER using	Tried and STILL USING	Tried but NO LONGER using
50	0	55	Female	85	172	Yes	Knee	Yes	Yes	Yes	Yes	Yes	28.7317	Yes	Yes	Yes	Yes	Yes	No	No	No	No	No	No	No	Yes	No	Not applicable	No	No	No	I've NEVER tried this	I've NEVER tried this	I've NEVER tried this	Tried and STILL USING	I've NEVER tried this	Tried but NO LONGER using	Tried and STILL USING	Tried and STILL USING	Tried and STILL USING	Tried but NO LONGER using	Tried but NO LONGER using	Tried but NO LONGER using	I've NEVER tried this	I've NEVER tried this	Tried but NO LONGER using	Tried but NO LONGER using	Tried and STILL USING	Tried and STILL USING
51	0	51	Female	138	167	Yes	Knee	Yes	Yes	Yes	Yes	Yes	49.4819	No	No	No	No	No	No	Yes	No	No	No	No	No	Yes	Yes	No	Yes	No	No	I've NEVER tried this	I've NEVER tried this	I've NEVER tried this	Tried and STILL USING	I've NEVER tried this	I've NEVER tried this	Tried and STILL USING	I've NEVER tried this	I've NEVER tried this	I've NEVER tried this	I've NEVER tried this	I've NEVER tried this	I've NEVER tried this	I've NEVER tried this	Tried and STILL USING	I've NEVER tried this	I've NEVER tried this	I've NEVER tried this
52	0	68	Female	75	161	Yes	Both	Yes	No	No	Yes	Yes	28.9341	Yes	Yes	No	No	Yes	No	Yes	No	No	No	No	No	No	No	Yes	No	Yes	Yes	Tried and STILL USING	I've NEVER tried this	I've NEVER tried this	Tried but NO LONGER using	I've NEVER tried this	Tried but NO LONGER using	I've NEVER tried this	Tried but NO LONGER using	Tried but NO LONGER using	I've NEVER tried this	Tried but NO LONGER using	Tried but NO LONGER using	I've NEVER tried this	Tried but NO LONGER using	I've NEVER tried this	Tried but NO LONGER using	Tried but NO LONGER using	Tried but NO LONGER using
53	0	66	Female	75	172	Yes	Knee	Yes	No	No	No	No	25.3515	No	Yes	Yes	Yes	Yes	Yes	No Applicable	Not Applicable	No	No such problems	No such problems	Yes	No	Yes	Yes	No	Yes	Yes	Tried and STILL USING	I've NEVER tried this	I've NEVER tried this	I've NEVER tried this	I've NEVER tried this	Tried and STILL USING	Tried and STILL USING	Tried and STILL USING	Tried and STILL USING	I've NEVER tried this	Tried but NO LONGER using	I've NEVER tried this	I've NEVER tried this	I've NEVER tried this	Tried but NO LONGER using	I've NEVER tried this	I've NEVER tried this	I've NEVER tried this
54	0	55	Female	79	170	Yes	Knee	Yes	Yes	Yes	No	Yes	27.3356	Yes	Yes	Yes	Yes	Yes	No	No	No	No such problems	No such problems	No such problems	Yes	Yes	No	Yes	Not applicable	Not severely troubled	Yes	Tried and STILL USING	I've NEVER tried this	Tried and STILL USING	Tried and STILL USING	I've NEVER tried this	Tried but NO LONGER using	Tried and STILL USING	Tried and STILL USING	Tried and STILL USING	I've NEVER tried this	I've NEVER tried this	I've NEVER tried this	I've NEVER tried this	I've NEVER tried this	I've NEVER tried this	Tried and STILL USING	Tried and STILL USING	Tried and STILL USING
55	0	67	Female	62	167	No		No	No	No	No	No	22.231	Yes	Yes	Yes	No	Yes	No	No Applicable	Not Applicable	No such problems	No such problems	No such problems	Yes	Yes	No	No	No	Not severely troubled	Not increasingly painful	Tried but NO LONGER using	I've NEVER tried this	I've NEVER tried this	I've NEVER tried this	I've NEVER tried this	Tried but NO LONGER using	Tried and STILL USING	Tried and STILL USING	Tried and STILL USING	I've NEVER tried this	I've NEVER tried this	I've NEVER tried this	I've NEVER tried this	Tried but NO LONGER using	I've NEVER tried this	I've NEVER tried this	I've NEVER tried this	I've NEVER tried this
57	0	57	Female	95	161	Yes	Hip	Yes	Yes	Yes	No	No	36.6498	No	No	No	No	Yes	Yes	Yes	Yes	No	No such problems	No	No	Yes	Yes	No	No	Not severely troubled	Not increasingly painful	I've NEVER tried this	I've NEVER tried this	I've NEVER tried this	Tried and STILL USING	I've NEVER tried this	Tried and STILL USING	Tried and STILL USING	Tried and STILL USING	Tried and STILL USING	I've NEVER tried this	I've NEVER tried this	I've NEVER tried this	I've NEVER tried this	Tried and STILL USING	Tried but NO LONGER using	Tried and STILL USING	Tried and STILL USING	Tried and STILL USING
58	0	62	Male	112	183	Yes	Knee	Yes	Yes	Yes	Yes	Yes	33.4438	Yes	Yes	Yes	Yes	Yes	No	Yes	Yes	Yes	No such problems	No such problems	Yes	Yes	No	Yes	Not applicable	Not severely troubled	Yes	Tried and STILL USING	I've NEVER tried this	Tried but NO LONGER using	Tried and STILL USING	I've NEVER tried this	Tried but NO LONGER using	Tried and STILL USING	Tried and STILL USING	Tried and STILL USING	I've NEVER tried this	I've NEVER tried this	I've NEVER tried this	I've NEVER tried this	I've NEVER tried this	I've NEVER tried this	I've NEVER tried this	I've NEVER tried this	I've NEVER tried this
59	0	65	Male	85	181	Yes	Hip	Yes	No	Yes	No	Yes	25.9455	No	No	No	No	Yes	Yes	No Applicable	Not Applicable	Yes	Yes	Yes	No	Yes	Yes	Not applicable	Not applicable	Not severely troubled	Yes	I've NEVER tried this	I've NEVER tried this	I've NEVER tried this	Tried but NO LONGER using	I've NEVER tried this	Tried and STILL USING	Tried but NO LONGER using	Tried but NO LONGER using	Tried but NO LONGER using	Tried but NO LONGER using	I've NEVER tried this	I've NEVER tried this	I've NEVER tried this	Tried and STILL USING	Tried and STILL USING	Tried and STILL USING	I've NEVER tried this	I've NEVER tried this
60	0	62	Male	96	185	Yes	Both	Yes	Yes	Yes	Yes	No	28.0497	No	No	No	No	No	No	No Applicable	Not Applicable	Yes	No such problems	No such problems	Yes	Yes	No	No	Yes	Yes	Yes	I've NEVER tried this	I've NEVER tried this	I've NEVER tried this	I've NEVER tried this	I've NEVER tried this	Tried but NO LONGER using	I've NEVER tried this	I've NEVER tried this	I've NEVER tried this	I've NEVER tried this	I've NEVER tried this	I've NEVER tried this	I've NEVER tried this	I've NEVER tried this	I've NEVER tried this	I've NEVER tried this	I've NEVER tried this	Tried but NO LONGER using
61	0	84	Male	74	172	Yes	Knee	No	No	Yes	Yes	Yes	25.0135	Don't remember	Yes	Yes	No	Yes	Yes	No Applicable	Not Applicable	No such problems	No	No such problems	No	Yes	Not applicable	Yes	Yes	Not severely troubled	Not increasingly painful	I've NEVER tried this	I've NEVER tried this	I've NEVER tried this	I've NEVER tried this	I've NEVER tried this	Tried but NO LONGER using	Tried but NO LONGER using	Tried and STILL USING	Tried and STILL USING	Tried but NO LONGER using	I've NEVER tried this	I've NEVER tried this	I've NEVER tried this	I've NEVER tried this	I've NEVER tried this	I've NEVER tried this	I've NEVER tried this	I've NEVER tried this
62	0	73	Female	68	154	Yes	Knee	Yes	Yes	Yes	Yes	Yes	28.6726	No	Yes	Yes	Yes	Yes	No	No	No	No	Yes	Yes	No	Yes	Yes	Not applicable	Yes	No	Yes	I've NEVER tried this	I've NEVER tried this	I've NEVER tried this	Tried and STILL USING	I've NEVER tried this	Tried but NO LONGER using	Tried and STILL USING	Tried and STILL USING	Tried and STILL USING	Tried and STILL USING	I've NEVER tried this	I've NEVER tried this	I've NEVER tried this	I've NEVER tried this	Tried but NO LONGER using	Tried and STILL USING	I've NEVER tried this	Tried but NO LONGER using
63	0	65	Female	63	157	Yes	Hip	Yes	Yes	Yes	Yes	Yes	25.5588	Yes	Yes	Yes	Yes	Yes	Yes	Yes	No	No such problems	No such problems	No such problems	Yes	Yes	Not applicable	Not applicable	Not applicable	Not severely troubled	Not increasingly painful	I've NEVER tried this	I've NEVER tried this	I've NEVER tried this	Tried and STILL USING	Tried but NO LONGER using	Tried but NO LONGER using	Tried and STILL USING	Tried and STILL USING	Tried and STILL USING	Tried but NO LONGER using	I've NEVER tried this	I've NEVER tried this	I've NEVER tried this	I've NEVER tried this	Tried and STILL USING	Tried but NO LONGER using	I've NEVER tried this	Tried and STILL USING
64	0	72	Male	90	178	Yes	Hip	Yes	No	No	No	Yes	28.4055	Yes	Yes	Yes	Yes	Yes	No	Yes	No	No	Yes	No	No	Yes	No	Not applicable	No	No	No	I've NEVER tried this	I've NEVER tried this	I've NEVER tried this	Tried and STILL USING	I've NEVER tried this	Tried but NO LONGER using	Tried and STILL USING	Tried and STILL USING	Tried and STILL USING	Tried and STILL USING	I've NEVER tried this	I've NEVER tried this	I've NEVER tried this	I've NEVER tried this	Tried but NO LONGER using	Tried but NO LONGER using	I've NEVER tried this	I've NEVER tried this
65	0	71	Female	105	158	Yes	Both	Yes	Yes	Yes	Yes	Yes	42.0606	Yes	Yes	Yes	Yes	Yes	Yes	Yes	Yes	Yes	Yes	Yes	Yes	Yes	Yes	Yes	Yes	Yes	Yes	Tried and STILL USING	Tried but NO LONGER using	Tried but NO LONGER using	Tried and STILL USING	Tried but NO LONGER using	Tried but NO LONGER using	Tried but NO LONGER using	Tried but NO LONGER using	Tried but NO LONGER using	Tried and STILL USING	Tried but NO LONGER using	Tried but NO LONGER using	I've NEVER tried this	I've NEVER tried this	Tried but NO LONGER using	I've NEVER tried this	I've NEVER tried this	Tried but NO LONGER using
66	0	58	Male	90	178	Yes	Both	Yes	Yes	Yes	Yes	Yes	28.4055	Yes	Yes	Yes	No	Yes	Yes	Yes	No	Yes	No such problems	No	Yes	Yes	Yes	Not applicable	No	Yes	Yes	Tried and STILL USING	I've NEVER tried this	I've NEVER tried this	Tried but NO LONGER using	Tried but NO LONGER using	Tried but NO LONGER using	I've NEVER tried this	I've NEVER tried this	Tried but NO LONGER using	I've NEVER tried this	Tried but NO LONGER using	Tried but NO LONGER using	I've NEVER tried this	I've NEVER tried this	Tried but NO LONGER using	Tried and STILL USING	I've NEVER tried this	Tried and STILL USING
67	0	60	Female	105	168	Yes	Knee	Yes	Yes	Yes	Yes	Yes	37.2024	No	No	No	Yes	Yes	Yes	Yes	Yes	No	Yes	No	No	Yes	No	No	No	No	Yes	I've NEVER tried this	I've NEVER tried this	Tried but NO LONGER using	Tried and STILL USING	Tried but NO LONGER using	Tried but NO LONGER using	Tried but NO LONGER using	Tried and STILL USING	Tried but NO LONGER using	Tried and STILL USING	I've NEVER tried this	Tried but NO LONGER using	I've NEVER tried this	I've NEVER tried this	Tried but NO LONGER using	Tried and STILL USING	Tried and STILL USING	Tried and STILL USING
68	0	68	Female	79	160	Yes	Knee	Yes	Yes	Yes	Yes	Yes	30.8594	Yes	Yes	Yes	Yes	Yes	Yes	No	No	Yes	No	No	No	Yes	No	No	No	Yes	Yes	Tried and STILL USING	I've NEVER tried this	I've NEVER tried this	Tried but NO LONGER using	Tried but NO LONGER using	Tried and STILL USING	Tried but NO LONGER using	Tried and STILL USING	Tried and STILL USING	I've NEVER tried this	I've NEVER tried this	Tried but NO LONGER using	I've NEVER tried this	I've NEVER tried this	I've NEVER tried this	I've NEVER tried this	Tried and STILL USING	Tried and STILL USING
69	0	70	Female	114	175	Yes	Knee	Yes	Yes	Yes	Yes	Yes	37.2245	No	No	No	No	No	Yes	Yes	No	Yes	Yes	No	Yes	Yes	Yes	Yes	Yes	Yes	Yes	Tried but NO LONGER using	I've NEVER tried this	Tried but NO LONGER using	Tried and STILL USING	I've NEVER tried this	Tried but NO LONGER using	Tried but NO LONGER using	Tried but NO LONGER using	Tried and STILL USING	Tried and STILL USING	I've NEVER tried this	Tried and STILL USING	I've NEVER tried this	Tried and STILL USING	Tried and STILL USING	Tried and STILL USING	Tried and STILL USING	Tried and STILL USING
70	0	50	Male	97	187	Yes	Knee	Yes	Yes	Yes	Yes	Yes	27.7389	Yes	No	No	No	Yes	Yes	No Applicable	Not Applicable	No	No	No	No	No	Yes	No	Yes	Yes	Yes	Tried and STILL USING	I've NEVER tried this	I've NEVER tried this	I've NEVER tried this	I've NEVER tried this	Tried and STILL USING	Tried and STILL USING	Tried and STILL USING	Tried and STILL USING	I've NEVER tried this	Tried but NO LONGER using	Tried but NO LONGER using	I've NEVER tried this	Tried but NO LONGER using	I've NEVER tried this	I've NEVER tried this	Tried and STILL USING	I've NEVER tried this
71	0	65	Male	106	182	No		No	No	No	No	No	32.001	No	No	No	No	No	No	Yes	No	Yes	No	No such problems	Yes	Yes	No	Not applicable	No	No	No	I've NEVER tried this	I've NEVER tried this	I've NEVER tried this	Tried and STILL USING	I've NEVER tried this	I've NEVER tried this	I've NEVER tried this	I've NEVER tried this	I've NEVER tried this	I've NEVER tried this	I've NEVER tried this	I've NEVER tried this	I've NEVER tried this	I've NEVER tried this	I've NEVER tried this	I've NEVER tried this	I've NEVER tried this	I've NEVER tried this
72	0	65	Female	102	163	Yes	Knee	Yes	Yes	Yes	No	Yes	38.3906	No	No	No	No	No	Yes	Yes	No	No	No such problems	No such problems	No	Yes	Yes	Yes	No	No	Yes	Tried and STILL USING	I've NEVER tried this	Tried and STILL USING	Tried and STILL USING	Tried and STILL USING	Tried and STILL USING	Tried but NO LONGER using	Tried and STILL USING	I've NEVER tried this	I've NEVER tried this	I've NEVER tried this	I've NEVER tried this	I've NEVER tried this	Tried and STILL USING	I've NEVER tried this	I've NEVER tried this	I've NEVER tried this	I've NEVER tried this
73	0	69	Female	90	161	Yes	Both	Yes	Yes	Yes	Yes	Yes	34.7209	No	Yes	Don't remember	Yes	Yes	Yes	Yes	Yes	Yes	No	No such problems	Yes	Yes	Yes	Yes	Yes	Yes	Yes	I've NEVER tried this	I've NEVER tried this	Tried and STILL USING	Tried and STILL USING	Tried but NO LONGER using	Tried and STILL USING	Tried and STILL USING	I've NEVER tried this	I've NEVER tried this	I've NEVER tried this	Tried and STILL USING	I've NEVER tried this	I've NEVER tried this	I've NEVER tried this	Tried and STILL USING	Tried and STILL USING	Tried and STILL USING	Tried and STILL USING
74	0	63	Female	110	167	Yes	Knee	Yes	No	No	Yes	Yes	39.4421	No	Yes	No	No	No	No	No	No	No	No	No	No pain/discomfort	No	No	Yes	Not applicable	Not severely troubled	Yes	I've NEVER tried this	I've NEVER tried this	I've NEVER tried this	Tried and STILL USING	Tried but NO LONGER using	Tried but NO LONGER using	Tried but NO LONGER using	Tried and STILL USING	Tried and STILL USING	I've NEVER tried this	I've NEVER tried this	I've NEVER tried this	I've NEVER tried this	I've NEVER tried this	Tried but NO LONGER using	I've NEVER tried this	Tried and STILL USING	I've NEVER tried this
75	0	72	Male	72	170	Yes	Knee	Yes	No	Yes	Yes	Yes	24.9135	Yes	Yes	No	Yes	Yes	No	No Applicable	Not Applicable	No such problems	No such problems	No such problems	Yes	No	No	Yes	Not applicable	Not severely troubled	Yes	Tried and STILL USING	I've NEVER tried this	I've NEVER tried this	I've NEVER tried this	I've NEVER tried this	Tried but NO LONGER using	Tried and STILL USING	I've NEVER tried this	I've NEVER tried this	I've NEVER tried this	I've NEVER tried this	Tried but NO LONGER using	I've NEVER tried this	I've NEVER tried this	I've NEVER tried this	Tried but NO LONGER using	Tried but NO LONGER using	Tried but NO LONGER using
76	0	68	Male	68	178	Yes	Hip	Yes	No	Yes	No	Yes	21.4619	Yes	No	No	No	No	No	No Applicable	Not Applicable	No such problems	No such problems	No	No	No	Not applicable	Not applicable	Not applicable	Not severely troubled	Not increasingly painful	I've NEVER tried this	I've NEVER tried this	I've NEVER tried this	I've NEVER tried this	I've NEVER tried this	I've NEVER tried this	I've NEVER tried this	I've NEVER tried this	I've NEVER tried this	I've NEVER tried this	I've NEVER tried this	I've NEVER tried this	I've NEVER tried this	I've NEVER tried this	I've NEVER tried this	I've NEVER tried this	Tried and STILL USING	I've NEVER tried this
77	0	64	Male	113	186	Yes	Knee	Yes	Yes	Yes	Yes	Yes	32.6627	No	No	No	No	No	No	Yes	Yes	Yes	No	No	Yes	Yes	No	Yes	Yes	Yes	Yes	I've NEVER tried this	I've NEVER tried this	Tried but NO LONGER using	Tried and STILL USING	I've NEVER tried this	Tried but NO LONGER using	Tried but NO LONGER using	I've NEVER tried this	I've NEVER tried this	I've NEVER tried this	Tried and STILL USING	Tried but NO LONGER using	I've NEVER tried this	I've NEVER tried this	I've NEVER tried this	Tried but NO LONGER using	I've NEVER tried this	I've NEVER tried this
78	0	64	Male	110	178	Yes	Both	Yes	Yes	Yes	Yes	Yes	34.7178	Don't remember	Don't remember	No	Don't remember	Yes	Yes	Yes	No	Yes	Yes	Yes	Yes	No	Yes	Yes	Yes	Yes	Yes	Tried but NO LONGER using	I've NEVER tried this	Tried but NO LONGER using	Tried and STILL USING	Tried but NO LONGER using	Tried and STILL USING	Tried but NO LONGER using	Tried and STILL USING	Tried and STILL USING	I've NEVER tried this	I've NEVER tried this	I've NEVER tried this	I've NEVER tried this	Tried but NO LONGER using	Tried and STILL USING	Tried and STILL USING	I've NEVER tried this	I've NEVER tried this
79	0	71	Male	102	189	Yes	Both	Yes	Yes	Yes	No	No	28.5546	Yes	No	No	No	No	No	Yes	No	No	No	No such problems	No	No	No	Not applicable	No	No	Not increasingly painful	I've NEVER tried this	I've NEVER tried this	I've NEVER tried this	Tried and STILL USING	I've NEVER tried this	I've NEVER tried this	I've NEVER tried this	I've NEVER tried this	I've NEVER tried this	I've NEVER tried this	I've NEVER tried this	Tried but NO LONGER using	I've NEVER tried this	I've NEVER tried this	I've NEVER tried this	Tried and STILL USING	Tried and STILL USING	Tried and STILL USING
80	0	52	Female	87	164	Yes	Knee	Yes	Yes	Yes	No	Yes	32.3468	Yes	Yes	Yes	Yes	Yes	Yes	Yes	Yes	Yes	Yes	No such problems	Yes	Yes	Yes	Yes	Yes	No	Yes	Tried but NO LONGER using	I've NEVER tried this	Tried and STILL USING	Tried and STILL USING	Tried and STILL USING	Tried but NO LONGER using	Tried but NO LONGER using	Tried and STILL USING	Tried and STILL USING	Tried and STILL USING	I've NEVER tried this	I've NEVER tried this	I've NEVER tried this	Tried and STILL USING	Tried and STILL USING	I've NEVER tried this	I've NEVER tried this	Tried but NO LONGER using
81	0	55	Female	68	178	Yes	Both	Yes	Yes	Yes	Yes	Yes	21.4619	Yes	Yes	Yes	Yes	Yes	Yes	No Applicable	Not Applicable	No such problems	No such problems	No such problems	Yes	Yes	No	Yes	No	Yes	Yes	I've NEVER tried this	I've NEVER tried this	I've NEVER tried this	I've NEVER tried this	I've NEVER tried this	Tried and STILL USING	Tried and STILL USING	Tried and STILL USING	Tried and STILL USING	I've NEVER tried this	Tried but NO LONGER using	I've NEVER tried this	I've NEVER tried this	Tried but NO LONGER using	I've NEVER tried this	Tried and STILL USING	I've NEVER tried this	Tried and STILL USING
82	0	65	Male	80	193	Yes	Both	Yes	Yes	No	Yes	Yes	21.4771	Yes	No	No	No	Yes	No	No Applicable	Not Applicable	No	No such problems	No	No	No	No	Not applicable	No	Yes	Yes	Tried and STILL USING	I've NEVER tried this	I've NEVER tried this	I've NEVER tried this	I've NEVER tried this	I've NEVER tried this	Tried and STILL USING	Tried and STILL USING	Tried and STILL USING	I've NEVER tried this	I've NEVER tried this	Tried and STILL USING	I've NEVER tried this	I've NEVER tried this	I've NEVER tried this	I've NEVER tried this	I've NEVER tried this	I've NEVER tried this
83	0	72	Male	95	172	Yes	Both	Yes	Yes	Yes	Yes	Yes	32.112	Yes	Yes	Yes	Yes	Yes	No	Yes	No	Yes	No	No	Yes	Yes	Yes	Yes	No	No	Yes	Tried and STILL USING	I've NEVER tried this	I've NEVER tried this	Tried and STILL USING	I've NEVER tried this	I've NEVER tried this	Tried but NO LONGER using	Tried and STILL USING	Tried and STILL USING	I've NEVER tried this	Tried and STILL USING	Tried and STILL USING	I've NEVER tried this	I've NEVER tried this	I've NEVER tried this	Tried and STILL USING	Tried and STILL USING	Tried and STILL USING
84	0	67	Female	70	163	Yes	Both	Yes	Yes	Yes	No	Yes	26.3465	Don't remember	No	No	Don't remember	Yes	Yes	No	Not Applicable	Yes	No such problems	No	Yes	No	Yes	No	Yes	No	Yes	Tried and STILL USING	I've NEVER tried this	I've NEVER tried this	I've NEVER tried this	I've NEVER tried this	Tried and STILL USING	Tried and STILL USING	Tried and STILL USING	Tried and STILL USING	I've NEVER tried this	I've NEVER tried this	Tried but NO LONGER using	I've NEVER tried this	I've NEVER tried this	I've NEVER tried this	I've NEVER tried this	I've NEVER tried this	I've NEVER tried this
85	0	54	Female	67	164	Yes	Knee	Yes	Yes	Yes	No	No	24.9108	Don't remember	Don't remember	Yes	Yes	Yes	Yes	No Applicable	Not Applicable	Yes	Yes	No	Yes	Yes	Not applicable	Not applicable	Not applicable	Not severely troubled	Not increasingly painful	Tried and STILL USING	I've NEVER tried this	Tried but NO LONGER using	Tried but NO LONGER using	I've NEVER tried this	Tried but NO LONGER using	Tried and STILL USING	Tried and STILL USING	Tried and STILL USING	Tried but NO LONGER using	I've NEVER tried this	I've NEVER tried this	I've NEVER tried this	Tried but NO LONGER using	Tried but NO LONGER using	Tried and STILL USING	I've NEVER tried this	Tried and STILL USING
86	0	63	Female	70	159	Yes	Knee	Yes	Yes	Yes	No	Yes	27.6888	Yes	Yes	Yes	Yes	Yes	Yes	Yes	Not Applicable	No	Yes	No	Yes	Yes	Yes	Not applicable	Not applicable	No	No	Tried and STILL USING	I've NEVER tried this	Tried but NO LONGER using	Tried and STILL USING	Tried but NO LONGER using	Tried and STILL USING	Tried but NO LONGER using	Tried and STILL USING	Tried and STILL USING	Tried and STILL USING	Tried but NO LONGER using	Tried but NO LONGER using	I've NEVER tried this	I've NEVER tried this	Tried but NO LONGER using	Tried and STILL USING	Tried and STILL USING	I've NEVER tried this
87	0	67	Female	66	173	Yes	Knee	Yes	Yes	No	Yes	Yes	22.0522	Yes	Yes	Yes	Yes	Yes	Yes	No Applicable	Not Applicable	No such problems	No such problems	No such problems	Yes	Yes	Yes	Yes	Yes	Not severely troubled	Yes	Tried and STILL USING	I've NEVER tried this	I've NEVER tried this	I've NEVER tried this	I've NEVER tried this	Tried and STILL USING	Tried and STILL USING	Tried and STILL USING	Tried and STILL USING	I've NEVER tried this	Tried but NO LONGER using	I've NEVER tried this	I've NEVER tried this	I've NEVER tried this	Tried but NO LONGER using	I've NEVER tried this	I've NEVER tried this	Tried but NO LONGER using
88	0	62	Female	72	168	Yes	Both	Yes	Yes	Yes	Yes	Yes	25.5102	Yes	Yes	Yes	Yes	Yes	Yes	No	Not Applicable	No	No	No	No	Yes	Yes	Yes	Not applicable	Not severely troubled	Yes	I've NEVER tried this	I've NEVER tried this	I've NEVER tried this	I've NEVER tried this	I've NEVER tried this	Tried but NO LONGER using	Tried and STILL USING	Tried and STILL USING	Tried but NO LONGER using	Tried but NO LONGER using	Tried but NO LONGER using	Tried but NO LONGER using	I've NEVER tried this	Tried but NO LONGER using	Tried but NO LONGER using	I've NEVER tried this	Tried and STILL USING	Tried but NO LONGER using
89	0	69	Female	100	151	Yes	Both	Yes	Yes	Yes	Yes	Yes	43.8577	No	No	No	No	Yes	Yes	Yes	Yes	Yes	Yes	Yes	Yes	Yes	Yes	Yes	Yes	Yes	Yes	I've NEVER tried this	I've NEVER tried this	Tried but NO LONGER using	Tried and STILL USING	I've NEVER tried this	Tried but NO LONGER using	Tried but NO LONGER using	Tried but NO LONGER using	Tried but NO LONGER using	Tried and STILL USING	I've NEVER tried this	I've NEVER tried this	I've NEVER tried this	I've NEVER tried this	Tried but NO LONGER using	Tried and STILL USING	I've NEVER tried this	I've NEVER tried this
90	0	50	Female	67	170	Yes	Both	Yes	Yes	Yes	No	Yes	23.1834	No	No	No	No	Yes	No	No Applicable	Not Applicable	Yes	Yes	No such problems	Yes	Yes	Yes	Yes	No	No	Yes	I've NEVER tried this	I've NEVER tried this	I've NEVER tried this	I've NEVER tried this	I've NEVER tried this	Tried but NO LONGER using	I've NEVER tried this	Tried but NO LONGER using	Tried but NO LONGER using	Tried and STILL USING	I've NEVER tried this	I've NEVER tried this	I've NEVER tried this	I've NEVER tried this	I've NEVER tried this	I've NEVER tried this	Tried and STILL USING	I've NEVER tried this
91	0	58	Female	116	159	Yes	Knee	Yes	Yes	Yes	No	Yes	45.8843	Don't remember	Yes	No	No	Yes	No	Yes	No	No	No	No	Yes	No	Yes	Yes	No	No	Yes	I've NEVER tried this	I've NEVER tried this	I've NEVER tried this	Tried and STILL USING	I've NEVER tried this	Tried but NO LONGER using	I've NEVER tried this	I've NEVER tried this	I've NEVER tried this	I've NEVER tried this	Tried but NO LONGER using	Tried but NO LONGER using	I've NEVER tried this	Tried but NO LONGER using	I've NEVER tried this	I've NEVER tried this	I've NEVER tried this	I've NEVER tried this
92	0	52	Male	86	178	Yes	Hip	Yes	No	No	No	Yes	27.143	Yes	Yes	Yes	Yes	No	No	No Applicable	Not Applicable	No	No	No such problems	Yes	Yes	No	Yes	No	No	Yes	I've NEVER tried this	I've NEVER tried this	I've NEVER tried this	Tried and STILL USING	I've NEVER tried this	I've NEVER tried this	Tried and STILL USING	Tried and STILL USING	Tried and STILL USING	I've NEVER tried this	I've NEVER tried this	I've NEVER tried this	I've NEVER tried this	I've NEVER tried this	I've NEVER tried this	Tried and STILL USING	I've NEVER tried this	Tried and STILL USING
93	0	71	Female	86	166	Yes	Both	No	Yes	Yes	Yes	Yes	31.2092	Yes	Yes	Yes	Yes	Yes	Yes	Yes	No	Yes	Yes	No	No	Yes	Yes	Not applicable	Yes	Yes	Yes	Tried but NO LONGER using	I've NEVER tried this	Tried but NO LONGER using	I've NEVER tried this	I've NEVER tried this	Tried but NO LONGER using	Tried but NO LONGER using	Tried but NO LONGER using	I've NEVER tried this	Tried but NO LONGER using	I've NEVER tried this	I've NEVER tried this	I've NEVER tried this	Tried but NO LONGER using	Tried but NO LONGER using	Tried but NO LONGER using	I've NEVER tried this	I've NEVER tried this
94	0	63	Male	103	176	Yes	Knee	Yes	Yes	Yes	Yes	Yes	33.2515	No	Yes	Yes	No	Yes	Yes	Yes	No	No	Yes	No such problems	No	No	Yes	Not applicable	No	Yes	Yes	Tried and STILL USING	I've NEVER tried this	I've NEVER tried this	Tried and STILL USING	I've NEVER tried this	Tried but NO LONGER using	Tried but NO LONGER using	Tried but NO LONGER using	Tried but NO LONGER using	I've NEVER tried this	I've NEVER tried this	Tried and STILL USING	I've NEVER tried this	I've NEVER tried this	I've NEVER tried this	I've NEVER tried this	I've NEVER tried this	I've NEVER tried this
95	0	45	Female	103	152	Yes	Both	Yes	Yes	Yes	No	Yes	44.581	Yes	Yes	Yes	Yes	Yes	Yes	Yes	No	Yes	No	No	Yes	Yes	Yes	Yes	No	No	No	I've NEVER tried this	I've NEVER tried this	I've NEVER tried this	Tried and STILL USING	I've NEVER tried this	I've NEVER tried this	Tried and STILL USING	Tried and STILL USING	Tried and STILL USING	I've NEVER tried this	I've NEVER tried this	I've NEVER tried this	I've NEVER tried this	I've NEVER tried this	I've NEVER tried this	I've NEVER tried this	I've NEVER tried this	I've NEVER tried this
96	0	82	Female	62	164	Yes	Knee	Yes	Yes	Yes	Yes	Yes	23.0518	Yes	Yes	Yes	Yes	Yes	Yes	No Applicable	Not Applicable	Yes	No	No	Yes	Yes	No	Yes	No	Yes	Yes	Tried and STILL USING	I've NEVER tried this	Tried but NO LONGER using	I've NEVER tried this	I've NEVER tried this	Tried and STILL USING	Tried and STILL USING	Tried and STILL USING	Tried and STILL USING	Tried and STILL USING	I've NEVER tried this	Tried but NO LONGER using	Tried and STILL USING	Tried and STILL USING	Tried but NO LONGER using	I've NEVER tried this	I've NEVER tried this	I've NEVER tried this
97	0	58	Female	51	161	Yes	Hip	Yes	No	Yes	No	No	19.6752	No	No	Yes	No	Yes	Yes	No Applicable	Not Applicable	No	No	No	No	Yes	No	Yes	No	No	No	Tried but NO LONGER using	I've NEVER tried this	Tried and STILL USING	I've NEVER tried this	I've NEVER tried this	I've NEVER tried this	Tried and STILL USING	I've NEVER tried this	I've NEVER tried this	I've NEVER tried this	I've NEVER tried this	I've NEVER tried this	I've NEVER tried this	I've NEVER tried this	I've NEVER tried this	I've NEVER tried this	I've NEVER tried this	I've NEVER tried this
98	0	57	Male	112	179	Yes	Knee	Yes	Yes	Yes	Yes	Yes	34.9552	Yes	Yes	Yes	No	No	Yes	Yes	No	Yes	No	No	No	Yes	No	Yes	Yes	Yes	Yes	I've NEVER tried this	I've NEVER tried this	I've NEVER tried this	Tried and STILL USING	Tried and STILL USING	Tried and STILL USING	Tried and STILL USING	Tried and STILL USING	Tried and STILL USING	I've NEVER tried this	I've NEVER tried this	Tried and STILL USING	I've NEVER tried this	I've NEVER tried this	I've NEVER tried this	I've NEVER tried this	Tried and STILL USING	Tried and STILL USING
99	0	68	Female	76	165	Yes	Hip	No	No	No	Yes	Yes	27.9155	Yes	No	Yes	Yes	Yes	Yes	No	Not Applicable	No such problems	No such problems	Yes	No	Yes	No	Yes	No	Yes	Yes	Tried and STILL USING	I've NEVER tried this	Tried but NO LONGER using	Tried and STILL USING	I've NEVER tried this	I've NEVER tried this	Tried and STILL USING	Tried and STILL USING	Tried and STILL USING	Tried but NO LONGER using	I've NEVER tried this	I've NEVER tried this	I've NEVER tried this	I've NEVER tried this	I've NEVER tried this	I've NEVER tried this	I've NEVER tried this	I've NEVER tried this
100	0	54	Female	53	150	Yes	Knee	Yes	Yes	Yes	Yes	Yes	23.5556	No	No	No	No	No	Don't remember	No Applicable	Not Applicable	No	No	No	Yes	Yes	No	No	No	Yes	Yes	I've NEVER tried this	I've NEVER tried this	I've NEVER tried this	I've NEVER tried this	I've NEVER tried this	I've NEVER tried this	I've NEVER tried this	I've NEVER tried this	I've NEVER tried this	I've NEVER tried this	I've NEVER tried this	Tried and STILL USING	I've NEVER tried this	I've NEVER tried this	I've NEVER tried this	Tried and STILL USING	I've NEVER tried this	Tried and STILL USING
101	0	71	Female	132	168	Yes	Knee	Yes	Yes	Yes	No	Yes	46.7687	No	No	No	No	Yes	No	Yes	Yes	No such problems	No	No such problems	No	Yes	Not applicable	Not applicable	Not applicable	Not severely troubled	Yes	I've NEVER tried this	I've NEVER tried this	Tried but NO LONGER using	Tried and STILL USING	Tried but NO LONGER using	Tried and STILL USING	Tried and STILL USING	I've NEVER tried this	I've NEVER tried this	I've NEVER tried this	Tried and STILL USING	Tried and STILL USING	I've NEVER tried this	I've NEVER tried this	Tried and STILL USING	Tried and STILL USING	I've NEVER tried this	Tried and STILL USING
102	0	62	Female	97	167	Yes	Both	Yes	Yes	Yes	No	Yes	34.7807	Yes	Yes	Yes	Yes	Yes	Yes	Yes	No	Yes	No	No such problems	No	Yes	Yes	Yes	Not applicable	Yes	Yes	Tried but NO LONGER using	I've NEVER tried this	Tried but NO LONGER using	Tried and STILL USING	Tried but NO LONGER using	Tried but NO LONGER using	Tried and STILL USING	Tried and STILL USING	Tried and STILL USING	I've NEVER tried this	I've NEVER tried this	I've NEVER tried this	I've NEVER tried this	I've NEVER tried this	Tried and STILL USING	Tried and STILL USING	Tried and STILL USING	Tried and STILL USING
103	0	57	Female	60	164	Yes	Hip	Yes	Yes	Yes	No	No	22.3081	No	No	No	No	Yes	No	No Applicable	Not Applicable	No	No	No	Yes	Yes	No	Not applicable	Yes	Not severely troubled	No	Tried and STILL USING	I've NEVER tried this	I've NEVER tried this	I've NEVER tried this	I've NEVER tried this	Tried and STILL USING	Tried and STILL USING	Tried and STILL USING	Tried and STILL USING	I've NEVER tried this	I've NEVER tried this	I've NEVER tried this	I've NEVER tried this	I've NEVER tried this	Tried and STILL USING	I've NEVER tried this	I've NEVER tried this	I've NEVER tried this
104	0	60	Female	87	163	Yes	Both	Yes	No	Yes	No	Yes	32.7449	Yes	No	No	Yes	Yes	No	Yes	No	No	No	No	No	Yes	Yes	No	No	No	No	Tried and STILL USING	I've NEVER tried this	I've NEVER tried this	Tried and STILL USING	I've NEVER tried this	I've NEVER tried this	Tried and STILL USING	Tried but NO LONGER using	Tried and STILL USING	I've NEVER tried this	Tried but NO LONGER using	Tried but NO LONGER using	I've NEVER tried this	I've NEVER tried this	I've NEVER tried this	I've NEVER tried this	I've NEVER tried this	Tried and STILL USING
105	0	72	Female	66	164	Yes	Both	Yes	No	No	No	Yes	24.539	Yes	Yes	Yes	Yes	Yes	No	No Applicable	Not Applicable	No such problems	No	No such problems	Yes	Yes	Yes	Yes	Yes	Not severely troubled	Yes	I've NEVER tried this	I've NEVER tried this	I've NEVER tried this	Tried and STILL USING	Tried but NO LONGER using	I've NEVER tried this	Tried and STILL USING	Tried and STILL USING	Tried and STILL USING	Tried and STILL USING	I've NEVER tried this	Tried and STILL USING	I've NEVER tried this	I've NEVER tried this	I've NEVER tried this	I've NEVER tried this	I've NEVER tried this	I've NEVER tried this
106	0	59	Female	90	175	Yes	Knee	Yes	Yes	Yes	No	Yes	29.3878	Yes	Yes	Yes	Yes	Yes	Yes	No	No	No	No such problems	No such problems	No	Yes	No	Yes	Not applicable	Not severely troubled	Yes	Tried and STILL USING	I've NEVER tried this	I've NEVER tried this	Tried but NO LONGER using	I've NEVER tried this	Tried but NO LONGER using	Tried but NO LONGER using	Tried but NO LONGER using	Tried but NO LONGER using	Tried but NO LONGER using	Tried but NO LONGER using	Tried and STILL USING	I've NEVER tried this	Tried but NO LONGER using	Tried but NO LONGER using	I've NEVER tried this	Tried and STILL USING	Tried but NO LONGER using
107	0	63	Female	74	163	Yes	Knee	Yes	Yes	Yes	Yes	Yes	27.852	Yes	Yes	Yes	Yes	Yes	Yes	Yes	No	Yes	Yes	No	No	Yes	Yes	Yes	Yes	No	No	Tried but NO LONGER using	I've NEVER tried this	Tried but NO LONGER using	Tried and STILL USING	Tried and STILL USING	Tried but NO LONGER using	Tried but NO LONGER using	Tried and STILL USING	Tried and STILL USING	Tried and STILL USING	I've NEVER tried this	I've NEVER tried this	Tried but NO LONGER using	Tried but NO LONGER using	Tried and STILL USING	I've NEVER tried this	Tried and STILL USING	Tried but NO LONGER using
108	0	54	Female	75	180	Yes	Both	Yes	Yes	No	Yes	Yes	23.1481	No	No	No	Yes	Yes	No	No Applicable	Not Applicable	No such problems	No such problems	No such problems	Yes	No	Yes	Yes	Not applicable	Yes	Yes	Tried and STILL USING	I've NEVER tried this	I've NEVER tried this	I've NEVER tried this	I've NEVER tried this	I've NEVER tried this	Tried and STILL USING	Tried but NO LONGER using	Tried but NO LONGER using	I've NEVER tried this	I've NEVER tried this	I've NEVER tried this	I've NEVER tried this	I've NEVER tried this	I've NEVER tried this	I've NEVER tried this	I've NEVER tried this	I've NEVER tried this
109	0	64	Female	130	164	Yes		Yes	Yes	Yes	No	Yes	48.3343	Don't remember	No	No	No	Yes	Yes	Yes	Yes	No	No such problems	No such problems	No	Yes	Not applicable	Not applicable	Not applicable	Not severely troubled	No	I've NEVER tried this	I've NEVER tried this	I've NEVER tried this	Tried but NO LONGER using	Tried but NO LONGER using	Tried but NO LONGER using	Tried but NO LONGER using	I've NEVER tried this	Tried but NO LONGER using	I've NEVER tried this	Tried but NO LONGER using	I've NEVER tried this	I've NEVER tried this	I've NEVER tried this	I've NEVER tried this	I've NEVER tried this	Tried and STILL USING	Tried but NO LONGER using
110	0	52	Female	69	161	Yes	Both	Yes	Yes	Yes	Yes	Yes	26.6193	Yes	Yes	Yes	Yes	Yes	Yes	Yes	No	No such problems	No such problems	No such problems	Yes	Yes	Yes	Yes	Not applicable	No	Yes	Tried and STILL USING	I've NEVER tried this	I've NEVER tried this	Tried and STILL USING	I've NEVER tried this	Tried and STILL USING	Tried and STILL USING	Tried and STILL USING	Tried and STILL USING	I've NEVER tried this	I've NEVER tried this	I've NEVER tried this	I've NEVER tried this	Tried and STILL USING	Tried but NO LONGER using	I've NEVER tried this	I've NEVER tried this	I've NEVER tried this
111	0	58	Male	123	190	Yes	Knee	Yes	Yes	Yes	Yes	Yes	34.072	Yes	No	No	No	Yes	No	No	No	Yes	No	No such problems	Yes	Yes	No	Not applicable	Not applicable	Yes	Yes	I've NEVER tried this	I've NEVER tried this	I've NEVER tried this	Tried but NO LONGER using	I've NEVER tried this	I've NEVER tried this	Tried and STILL USING	Tried and STILL USING	I've NEVER tried this	I've NEVER tried this	I've NEVER tried this	Tried but NO LONGER using	I've NEVER tried this	Tried but NO LONGER using	I've NEVER tried this	I've NEVER tried this	I've NEVER tried this	I've NEVER tried this
112	0	60	Female	64	162	Yes	Both	Yes	Yes	Yes	Yes	Yes	24.3865	Yes	No	No	No	No	No	No Applicable	Not Applicable	Yes	No	No	Yes	Yes	Yes	Yes	Yes	Yes	Yes	Tried and STILL USING	I've NEVER tried this	I've NEVER tried this	Tried and STILL USING	I've NEVER tried this	Tried but NO LONGER using	Tried and STILL USING	Tried and STILL USING	Tried and STILL USING	I've NEVER tried this	I've NEVER tried this	Tried but NO LONGER using	I've NEVER tried this	I've NEVER tried this	I've NEVER tried this	Tried but NO LONGER using	Tried and STILL USING	Tried but NO LONGER using
113	0	58	Female	63	163	Yes	Hip	Yes	No	Yes	Yes	Yes	23.7118	No	No	No	No	No	No	No Applicable	Not Applicable	No	No such problems	No such problems	No	Yes	Yes	Yes	Not applicable	Yes	Yes	I've NEVER tried this	I've NEVER tried this	I've NEVER tried this	Tried and STILL USING	Tried but NO LONGER using	Tried but NO LONGER using	Tried and STILL USING	Tried and STILL USING	I've NEVER tried this	I've NEVER tried this	I've NEVER tried this	I've NEVER tried this	I've NEVER tried this	Tried but NO LONGER using	I've NEVER tried this	I've NEVER tried this	I've NEVER tried this	Tried but NO LONGER using
114	0	65	Male	75	171	Yes	Knee	Yes	Yes	Yes	Yes	Yes	25.6489	Don't remember	No	No	No	Yes	Yes	No Applicable	Not Applicable	No such problems	No such problems	No such problems	Yes	Yes	No	Yes	Not applicable	Not severely troubled	Not increasingly painful	I've NEVER tried this	I've NEVER tried this	I've NEVER tried this	I've NEVER tried this	I've NEVER tried this	Tried and STILL USING	Tried and STILL USING	Tried and STILL USING	Tried and STILL USING	I've NEVER tried this	Tried but NO LONGER using	Tried but NO LONGER using	I've NEVER tried this	I've NEVER tried this	I've NEVER tried this	I've NEVER tried this	Tried and STILL USING	Tried but NO LONGER using
115	0	50	Female	60	155	Yes	Knee	Yes	Yes	Yes	Yes	Yes	24.974	Yes	Yes	Yes	Yes	Yes	Yes	No Applicable	Not Applicable	Yes	Yes	No such problems	Yes	Yes	No	Yes	Yes	No	Yes	I've NEVER tried this	I've NEVER tried this	I've NEVER tried this	I've NEVER tried this	I've NEVER tried this	Tried but NO LONGER using	Tried but NO LONGER using	Tried but NO LONGER using	Tried but NO LONGER using	Tried and STILL USING	Tried but NO LONGER using	Tried but NO LONGER using	I've NEVER tried this	Tried but NO LONGER using	Tried and STILL USING	Tried but NO LONGER using	Tried and STILL USING	Tried and STILL USING
116	0	65	Female	105	170	Yes	Knee	Yes	No	No	Yes	Yes	36.3322	No	No	No	No	No	Yes	Yes	No	No such problems	No such problems	No such problems	No	No	Not applicable	Yes	Yes	Yes	Not increasingly painful	I've NEVER tried this	I've NEVER tried this	I've NEVER tried this	Tried and STILL USING	I've NEVER tried this	Tried but NO LONGER using	Tried and STILL USING	I've NEVER tried this	Tried but NO LONGER using	Tried but NO LONGER using	I've NEVER tried this	Tried and STILL USING	I've NEVER tried this	Tried but NO LONGER using	I've NEVER tried this	I've NEVER tried this	Tried and STILL USING	Tried and STILL USING
117	0	63	Female	85	163	Yes	Knee	Yes	Yes	No	Yes	Yes	31.9922	No	No	No	No	No	Yes	Yes	No	No	No	No	No	Yes	Yes	No	Yes	Yes	Yes	I've NEVER tried this	I've NEVER tried this	Tried but NO LONGER using	Tried but NO LONGER using	I've NEVER tried this	Tried but NO LONGER using	Tried but NO LONGER using	Tried but NO LONGER using	Tried but NO LONGER using	Tried but NO LONGER using	I've NEVER tried this	Tried but NO LONGER using	I've NEVER tried this	Tried but NO LONGER using	Tried but NO LONGER using	I've NEVER tried this	I've NEVER tried this	Tried and STILL USING
118	0	53	Female	54	151	Yes	Both	Yes	Yes	No	No	No	23.6832	No	Yes	Yes	Yes	Yes	No	No Applicable	Not Applicable	No such problems	No	No such problems	Yes	Yes	Not applicable	Not applicable	Not applicable	Not severely troubled	Not increasingly painful	I've NEVER tried this	I've NEVER tried this	I've NEVER tried this	I've NEVER tried this	I've NEVER tried this	I've NEVER tried this	Tried and STILL USING	I've NEVER tried this	Tried and STILL USING	I've NEVER tried this	I've NEVER tried this	I've NEVER tried this	I've NEVER tried this	I've NEVER tried this	Tried and STILL USING	Tried but NO LONGER using	Tried and STILL USING	Tried and STILL USING
119	0	68	Female	115	165	Yes	Both	Yes	No	No	Yes	Yes	42.2406	Yes	Yes	Yes	No	Yes	No	Yes	No	Yes	Yes	Yes	Yes	No	Yes	Yes	No	Yes	Yes	I've NEVER tried this	I've NEVER tried this	I've NEVER tried this	Tried but NO LONGER using	I've NEVER tried this	Tried but NO LONGER using	Tried and STILL USING	I've NEVER tried this	Tried and STILL USING	Tried and STILL USING	I've NEVER tried this	I've NEVER tried this	I've NEVER tried this	I've NEVER tried this	I've NEVER tried this	Tried and STILL USING	I've NEVER tried this	I've NEVER tried this
120	0	60	Female	81	160	Yes	Hip	Yes	No	Yes	No	Yes	31.6406	Yes	Yes	No	No	Yes	No	Yes	No	Yes	No	No	Yes	Yes	Yes	Yes	No	Not severely troubled	Yes	I've NEVER tried this	I've NEVER tried this	I've NEVER tried this	I've NEVER tried this	I've NEVER tried this	I've NEVER tried this	I've NEVER tried this	I've NEVER tried this	I've NEVER tried this	I've NEVER tried this	I've NEVER tried this	I've NEVER tried this	I've NEVER tried this	I've NEVER tried this	I've NEVER tried this	Tried but NO LONGER using	Tried and STILL USING	Tried and STILL USING
121	0	56	Female	118	165	Yes	Knee	Yes	Yes	Yes	No	Yes	43.3425	Yes	Yes	Yes	Yes	Yes	Yes	Yes	Yes	No such problems	No	Yes	Yes	No	Yes	Yes	No	No	Yes	I've NEVER tried this	I've NEVER tried this	Tried but NO LONGER using	Tried and STILL USING	Tried and STILL USING	Tried but NO LONGER using	Tried but NO LONGER using	Tried and STILL USING	Tried and STILL USING	I've NEVER tried this	Tried and STILL USING	Tried and STILL USING	I've NEVER tried this	I've NEVER tried this	Tried but NO LONGER using	I've NEVER tried this	Tried and STILL USING	Tried and STILL USING
122	0	69	Female	107	150	Yes	Knee	Yes	Yes	Yes	Yes	Yes	47.5556	Yes	Yes	Yes	Yes	Yes	No	Yes	Yes	Yes	No	No	Yes	Yes	Yes	Yes	Yes	No	No	Tried and STILL USING	I've NEVER tried this	Tried but NO LONGER using	Tried and STILL USING	Tried but NO LONGER using	Tried but NO LONGER using	Tried but NO LONGER using	Tried and STILL USING	Tried and STILL USING	I've NEVER tried this	I've NEVER tried this	Tried and STILL USING	I've NEVER tried this	Tried but NO LONGER using	Tried but NO LONGER using	I've NEVER tried this	Tried and STILL USING	Tried and STILL USING
123	0	66	Male	79	186	No		No	No	No	No	No	22.835	Yes	Yes	Yes	Yes	Yes	Yes	No Applicable	Not Applicable	Yes	No such problems	No such problems	Yes	No	No	Yes	Yes	No	No	Tried and STILL USING	I've NEVER tried this	I've NEVER tried this	I've NEVER tried this	I've NEVER tried this	I've NEVER tried this	Tried and STILL USING	Tried and STILL USING	Tried and STILL USING	I've NEVER tried this	I've NEVER tried this	I've NEVER tried this	I've NEVER tried this	I've NEVER tried this	I've NEVER tried this	Tried and STILL USING	Tried and STILL USING	I've NEVER tried this
124	0	64	Female	57	160	Yes	Both	Yes	No	Yes	Yes	Yes	22.2656	Yes	No	Yes	Don't remember	Yes	No	No Applicable	Not Applicable	No such problems	No such problems	No such problems	Yes	Yes	No	Yes	Yes	Not severely troubled	Yes	Tried but NO LONGER using	I've NEVER tried this	I've NEVER tried this	Tried but NO LONGER using	I've NEVER tried this	Tried and STILL USING	Tried and STILL USING	Tried but NO LONGER using	Tried and STILL USING	Tried and STILL USING	I've NEVER tried this	Tried and STILL USING	I've NEVER tried this	Tried and STILL USING	Tried and STILL USING	Tried and STILL USING	Tried and STILL USING	Tried and STILL USING
125	0	61	Female	105	166	Yes	Knee	Yes	No	Yes	Yes	Yes	38.1042	No	Yes	No	No	No	No	No	No	No	No	No	No	Yes	No	Not applicable	Yes	No	Yes	Tried and STILL USING	I've NEVER tried this	I've NEVER tried this	Tried and STILL USING	Tried but NO LONGER using	Tried but NO LONGER using	I've NEVER tried this	I've NEVER tried this	I've NEVER tried this	I've NEVER tried this	I've NEVER tried this	I've NEVER tried this	I've NEVER tried this	Tried but NO LONGER using	I've NEVER tried this	I've NEVER tried this	I've NEVER tried this	I've NEVER tried this
126	0	55	Female	95	172	Yes	Knee	Yes	No	Yes	No	Yes	32.112	Yes	Yes	Yes	Yes	Yes	Yes	Yes	No	Yes	No	No	Yes	Yes	Not applicable	Not applicable	Not applicable	Not severely troubled	Not increasingly painful	I've NEVER tried this	I've NEVER tried this	I've NEVER tried this	Tried and STILL USING	I've NEVER tried this	I've NEVER tried this	Tried and STILL USING	Tried and STILL USING	I've NEVER tried this	I've NEVER tried this	I've NEVER tried this	I've NEVER tried this	I've NEVER tried this	I've NEVER tried this	I've NEVER tried this	I've NEVER tried this	Tried and STILL USING	I've NEVER tried this
127	0	61	Female	75	154	Yes	Both	Yes	Yes	Yes	No	Yes	31.6242	Don't remember	No	Yes	Yes	Yes	Yes	Yes	No	Yes	No such problems	No such problems	Yes	Yes	Not applicable	Not applicable	Yes	Not severely troubled	No	Tried and STILL USING	I've NEVER tried this	I've NEVER tried this	Tried and STILL USING	I've NEVER tried this	Tried but NO LONGER using	Tried and STILL USING	Tried and STILL USING	Tried and STILL USING	I've NEVER tried this	Tried but NO LONGER using	I've NEVER tried this	I've NEVER tried this	I've NEVER tried this	Tried but NO LONGER using	Tried but NO LONGER using	Tried and STILL USING	Tried but NO LONGER using
128	0	65	Female	75	152	Yes	Knee	Yes	Yes	Yes	Yes	Yes	32.4619	No	No	No	No	No	No	Yes	No	No	No	No	No	No	No	Yes	No	No	Yes	I've NEVER tried this	I've NEVER tried this	Tried but NO LONGER using	Tried but NO LONGER using	I've NEVER tried this	Tried but NO LONGER using	I've NEVER tried this	I've NEVER tried this	I've NEVER tried this	I've NEVER tried this	Tried but NO LONGER using	Tried and STILL USING	I've NEVER tried this	I've NEVER tried this	Tried but NO LONGER using	Tried but NO LONGER using	Tried but NO LONGER using	I've NEVER tried this
129	0	52	Female	72	175	Yes	Both	Yes	Yes	Yes	No	Yes	23.5102	Yes	No	No	No	Yes	No	No Applicable	Not Applicable	No	No	No	No	Yes	No	No	Yes	Not severely troubled	Yes	Tried and STILL USING	I've NEVER tried this	I've NEVER tried this	I've NEVER tried this	I've NEVER tried this	I've NEVER tried this	Tried and STILL USING	Tried and STILL USING	I've NEVER tried this	Tried but NO LONGER using	I've NEVER tried this	I've NEVER tried this	I've NEVER tried this	I've NEVER tried this	I've NEVER tried this	I've NEVER tried this	I've NEVER tried this	I've NEVER tried this
130	0	56	Female	90	170	Yes	Knee	Yes	Yes	Yes	Yes	Yes	31.1419	No	No	No	No	No	No	No	No	No such problems	No such problems	No such problems	No	No	Yes	Not applicable	No	Yes	Yes	I've NEVER tried this	I've NEVER tried this	I've NEVER tried this	I've NEVER tried this	I've NEVER tried this	Tried but NO LONGER using	Tried but NO LONGER using	I've NEVER tried this	Tried but NO LONGER using	I've NEVER tried this	Tried but NO LONGER using	Tried but NO LONGER using	I've NEVER tried this	I've NEVER tried this	I've NEVER tried this	I've NEVER tried this	I've NEVER tried this	I've NEVER tried this
131	0	69	Male	95	185	Yes	Hip	Yes	Yes	Yes	No	Yes	27.7575	Yes	Yes	Yes	Yes	Yes	No	No	No	No	No such problems	No such problems	No	Yes	Yes	Yes	Not applicable	No	Yes	Tried and STILL USING	I've NEVER tried this	I've NEVER tried this	Tried and STILL USING	I've NEVER tried this	I've NEVER tried this	Tried and STILL USING	Tried and STILL USING	Tried and STILL USING	I've NEVER tried this	Tried and STILL USING	Tried but NO LONGER using	I've NEVER tried this	I've NEVER tried this	I've NEVER tried this	I've NEVER tried this	Tried and STILL USING	Tried and STILL USING
132	0	55	Male	102	174	Yes	Both	Yes	Yes	Yes	Yes	Yes	33.6901	Yes	Yes	Don't remember	Don't remember	No	No	No	No	Yes	No	No	Yes	Yes	Yes	Yes	No	No	Yes	I've NEVER tried this	I've NEVER tried this	Tried and STILL USING	Tried and STILL USING	I've NEVER tried this	I've NEVER tried this	Tried and STILL USING	Tried and STILL USING	Tried and STILL USING	I've NEVER tried this	I've NEVER tried this	I've NEVER tried this	I've NEVER tried this	I've NEVER tried this	Tried and STILL USING	Tried but NO LONGER using	I've NEVER tried this	Tried but NO LONGER using
133	0	66	Female	84	153	Yes	Knee	Yes	Yes	Yes	Yes	Yes	35.8836	No	Yes	Yes	Yes	Yes	Yes	Yes	Yes	No	No	No	Yes	Yes	No	Not applicable	Not applicable	Yes	Yes	Tried but NO LONGER using	I've NEVER tried this	Tried but NO LONGER using	Tried and STILL USING	I've NEVER tried this	Tried and STILL USING	Tried and STILL USING	Tried and STILL USING	Tried and STILL USING	Tried and STILL USING	I've NEVER tried this	I've NEVER tried this	I've NEVER tried this	I've NEVER tried this	Tried but NO LONGER using	Tried but NO LONGER using	I've NEVER tried this	Tried and STILL USING
134	0	51	Female	79	167	Yes	Both	Yes	Yes	Yes	No	Yes	28.3266	Yes	Yes	No	No	No	No	Yes	Not Applicable	Yes	No	No	Yes	Yes	Yes	No	No	No	Yes	Tried and STILL USING	I've NEVER tried this	I've NEVER tried this	Tried but NO LONGER using	Tried but NO LONGER using	Tried but NO LONGER using	Tried but NO LONGER using	Tried and STILL USING	Tried but NO LONGER using	I've NEVER tried this	Tried but NO LONGER using	I've NEVER tried this	I've NEVER tried this	Tried but NO LONGER using	Tried but NO LONGER using	I've NEVER tried this	Tried and STILL USING	I've NEVER tried this
135	0	82	Female	54	155	Yes	Both	No	No	No	No	Yes	22.4766	Yes	No	Yes	Yes	Yes	Yes	No Applicable	Not Applicable	No	No such problems	No such problems	Yes	Yes	Not applicable	Yes	Not applicable	Not severely troubled	Yes	I've NEVER tried this	I've NEVER tried this	I've NEVER tried this	I've NEVER tried this	I've NEVER tried this	Tried and STILL USING	Tried and STILL USING	Tried and STILL USING	I've NEVER tried this	I've NEVER tried this	I've NEVER tried this	I've NEVER tried this	I've NEVER tried this	I've NEVER tried this	I've NEVER tried this	I've NEVER tried this	I've NEVER tried this	I've NEVER tried this
136	0	61	Female	70	154	Yes	Knee	Yes	No	Yes	No	Yes	29.5159	No	No	No	No	No	No	No	No	No	No such problems	No such problems	Yes	No	Not applicable	Yes	No	Not severely troubled	Yes	I've NEVER tried this	I've NEVER tried this	I've NEVER tried this	Tried and STILL USING	Tried but NO LONGER using	I've NEVER tried this	Tried and STILL USING	Tried and STILL USING	I've NEVER tried this	I've NEVER tried this	I've NEVER tried this	I've NEVER tried this	I've NEVER tried this	I've NEVER tried this	I've NEVER tried this	Tried but NO LONGER using	Tried and STILL USING	Tried and STILL USING
137	0	65	Female	75	150	Yes	Both	Yes	Yes	No	No	Yes	33.3333	Yes	Yes	Yes	Yes	Yes	Yes	No	No	No	No	No	No	Yes	Yes	Not applicable	No	Not severely troubled	Yes	I've NEVER tried this	I've NEVER tried this	I've NEVER tried this	I've NEVER tried this	I've NEVER tried this	Tried and STILL USING	I've NEVER tried this	Tried and STILL USING	Tried and STILL USING	Tried and STILL USING	I've NEVER tried this	I've NEVER tried this	I've NEVER tried this	I've NEVER tried this	I've NEVER tried this	Tried and STILL USING	I've NEVER tried this	I've NEVER tried this
138	0	53	Female	109	165	Yes	Knee	Yes	No	Yes	Yes	Yes	40.0367	No	Yes	Yes	Yes	Yes	Yes	Yes	No	No	No	No	Yes	Yes	No	Not applicable	Yes	No	No	I've NEVER tried this	I've NEVER tried this	I've NEVER tried this	Tried but NO LONGER using	I've NEVER tried this	Tried and STILL USING	Tried and STILL USING	Tried but NO LONGER using	Tried but NO LONGER using	Tried and STILL USING	Tried but NO LONGER using	Tried and STILL USING	I've NEVER tried this	I've NEVER tried this	Tried and STILL USING	Tried but NO LONGER using	I've NEVER tried this	I've NEVER tried this
139	0	70	Male	73	167	Yes	Both	Yes	Yes	Yes	Yes	Yes	26.1752	Yes	Yes	Yes	Yes	Yes	Yes	Yes	No	No	Yes	No	No	No	No	Yes	Yes	Yes	Yes	I've NEVER tried this	I've NEVER tried this	I've NEVER tried this	Tried and STILL USING	I've NEVER tried this	Tried and STILL USING	Tried and STILL USING	Tried and STILL USING	Tried and STILL USING	Tried but NO LONGER using	Tried but NO LONGER using	Tried but NO LONGER using	I've NEVER tried this	Tried but NO LONGER using	Tried but NO LONGER using	Tried but NO LONGER using	Tried and STILL USING	Tried but NO LONGER using
140	0	69	Female	75	155	Yes	Knee	Yes	No	Yes	Yes	Yes	31.2175	Yes	No	Yes	No	Yes	Yes	Yes	No	Yes	No	No	Yes	Yes	Yes	Yes	No	Yes	Yes	Tried and STILL USING	I've NEVER tried this	I've NEVER tried this	Tried and STILL USING	I've NEVER tried this	Tried but NO LONGER using	Tried and STILL USING	Tried and STILL USING	Tried and STILL USING	I've NEVER tried this	I've NEVER tried this	Tried and STILL USING	I've NEVER tried this	I've NEVER tried this	Tried but NO LONGER using	I've NEVER tried this	Tried and STILL USING	I've NEVER tried this
141	0	68	Female	67	163	Yes	Knee	Yes	Yes	Yes	Yes	Yes	25.2174	Don't remember	No	No	No	Yes	No	No	No	No	No such problems	No such problems	No	Yes	No	Yes	No	No	Yes	I've NEVER tried this	I've NEVER tried this	I've NEVER tried this	Tried and STILL USING	Tried but NO LONGER using	I've NEVER tried this	Tried and STILL USING	I've NEVER tried this	I've NEVER tried this	Tried but NO LONGER using	I've NEVER tried this	Tried and STILL USING	I've NEVER tried this	I've NEVER tried this	Tried but NO LONGER using	I've NEVER tried this	Tried and STILL USING	Tried and STILL USING
142	0	58	Female	57	166	Yes	Hip	Yes	Yes	Yes	No	Yes	20.6852	Yes	Yes	Yes	Yes	Yes	Yes	No Applicable	Not Applicable	No	No	No	Yes	Yes	Yes	Yes	Yes	No	Yes	Tried and STILL USING	I've NEVER tried this	I've NEVER tried this	I've NEVER tried this	I've NEVER tried this	Tried and STILL USING	Tried and STILL USING	Tried and STILL USING	Tried and STILL USING	I've NEVER tried this	I've NEVER tried this	I've NEVER tried this	I've NEVER tried this	I've NEVER tried this	Tried and STILL USING	I've NEVER tried this	I've NEVER tried this	Tried and STILL USING
143	0	67	Female	61	154	Yes	Knee	Yes	Yes	Yes	No	No	25.721	Don't remember	Don't remember	Don't remember	Don't remember	Yes	Yes	No Applicable	Not Applicable	No	No	No	No	No	No	Yes	Not applicable	Not severely troubled	Not increasingly painful	I've NEVER tried this	I've NEVER tried this	Tried but NO LONGER using	I've NEVER tried this	I've NEVER tried this	Tried and STILL USING	I've NEVER tried this	Tried but NO LONGER using	I've NEVER tried this	I've NEVER tried this	Tried but NO LONGER using	Tried but NO LONGER using	I've NEVER tried this	I've NEVER tried this	I've NEVER tried this	Tried but NO LONGER using	Tried and STILL USING	Tried and STILL USING
144	0	70	Female	94	167	Yes	Both	Yes	Yes	Yes	Yes	Yes	33.705	Yes	Yes	Yes	Yes	Yes	Yes	Yes	Yes	Yes	Yes	No	Yes	Yes	Yes	Yes	Yes	Not severely troubled	No	Tried but NO LONGER using	I've NEVER tried this	Tried and STILL USING	Tried and STILL USING	Tried but NO LONGER using	Tried but NO LONGER using	Tried and STILL USING	Tried and STILL USING	Tried and STILL USING	Tried and STILL USING	I've NEVER tried this	I've NEVER tried this	Tried but NO LONGER using	Tried and STILL USING	Tried but NO LONGER using	I've NEVER tried this	I've NEVER tried this	I've NEVER tried this
145	0	79	Male	93	194	Yes	Knee	Yes	No	Yes	No	Yes	24.7104	No	No	No	Yes	Yes	Yes	No	No	Yes	No	No	Yes	Yes	Yes	Yes	Yes	No	Yes	Tried but NO LONGER using	Tried but NO LONGER using	Tried and STILL USING	Tried and STILL USING	Tried but NO LONGER using	Tried but NO LONGER using	Tried but NO LONGER using	Tried but NO LONGER using	Tried but NO LONGER using	I've NEVER tried this	I've NEVER tried this	Tried but NO LONGER using	I've NEVER tried this	I've NEVER tried this	Tried but NO LONGER using	Tried and STILL USING	Tried and STILL USING	Tried and STILL USING
146	0	64	Female	109	153	Yes	Hip	No	No	No	Yes	Yes	46.5633	Don't remember	No	Yes	Yes	Don't remember	Yes	Yes	No	No such problems	No such problems	No such problems	Yes	No	Yes	Yes	Not applicable	No	Not increasingly painful	I've NEVER tried this	I've NEVER tried this	I've NEVER tried this	I've NEVER tried this	I've NEVER tried this	Tried but NO LONGER using	Tried but NO LONGER using	I've NEVER tried this	I've NEVER tried this	I've NEVER tried this	I've NEVER tried this	I've NEVER tried this	I've NEVER tried this	I've NEVER tried this	Tried but NO LONGER using	I've NEVER tried this	I've NEVER tried this	I've NEVER tried this
147	0	71	Female	71	168	Yes	Both	Yes	Yes	Yes	Yes	Yes	25.1559	No	Yes	Yes	Yes	Yes	Yes	Yes	No	No such problems	Yes	No such problems	Yes	Yes	Yes	Yes	No	Yes	Yes	Tried and STILL USING	Tried and STILL USING	I've NEVER tried this	Tried and STILL USING	I've NEVER tried this	Tried but NO LONGER using	Tried and STILL USING	Tried and STILL USING	Tried and STILL USING	Tried but NO LONGER using	Tried but NO LONGER using	Tried but NO LONGER using	I've NEVER tried this	I've NEVER tried this	I've NEVER tried this	Tried but NO LONGER using	Tried and STILL USING	Tried but NO LONGER using
148	0	77	Female	70	150	Yes	Knee	Yes	No	Yes	Yes	Yes	31.1111	Yes	No	No	Yes	Yes	Yes	No	No	Yes	No such problems	No such problems	Yes	Yes	Not applicable	Yes	Yes	Not severely troubled	Yes	Tried and STILL USING	I've NEVER tried this	I've NEVER tried this	Tried and STILL USING	Tried but NO LONGER using	Tried and STILL USING	Tried and STILL USING	Tried and STILL USING	Tried and STILL USING	I've NEVER tried this	I've NEVER tried this	I've NEVER tried this	I've NEVER tried this	I've NEVER tried this	Tried and STILL USING	Tried and STILL USING	Tried and STILL USING	I've NEVER tried this
149	0	64	Female	98	165	Yes	Knee	Yes	Yes	Yes	Yes	Yes	35.9963	Yes	Yes	Yes	Yes	Yes	Yes	Yes	Yes	Yes	Yes	Yes	Yes	Yes	Yes	Yes	Yes	Yes	Yes	Tried but NO LONGER using	I've NEVER tried this	I've NEVER tried this	Tried and STILL USING	Tried but NO LONGER using	Tried but NO LONGER using	Tried and STILL USING	Tried and STILL USING	Tried and STILL USING	Tried and STILL USING	I've NEVER tried this	I've NEVER tried this	I've NEVER tried this	Tried but NO LONGER using	Tried and STILL USING	Tried and STILL USING	Tried and STILL USING	Tried and STILL USING
150	0	69	Female	58	164	Yes	Both	Yes	Yes	Yes	No	Yes	21.5645	No	Yes	No	No	Yes	Yes	No Applicable	Not Applicable	No such problems	No such problems	No such problems	Yes	Yes	Yes	Yes	Yes	Not severely troubled	Yes	I've NEVER tried this	I've NEVER tried this	I've NEVER tried this	I've NEVER tried this	I've NEVER tried this	Tried and STILL USING	Tried and STILL USING	Tried and STILL USING	I've NEVER tried this	I've NEVER tried this	I've NEVER tried this	I've NEVER tried this	I've NEVER tried this	I've NEVER tried this	Tried and STILL USING	Tried and STILL USING	I've NEVER tried this	Tried and STILL USING
151	0	67	Male	71	178	Yes	Hip	Yes	No	Yes	No	No	22.4088	No	No	No	No	No	No	No Applicable	Not Applicable	Yes	No such problems	No such problems	Yes	Yes	Yes	Not applicable	Not applicable	Not severely troubled	No	Tried and STILL USING	I've NEVER tried this	I've NEVER tried this	I've NEVER tried this	I've NEVER tried this	Tried and STILL USING	I've NEVER tried this	Tried and STILL USING	Tried and STILL USING	I've NEVER tried this	I've NEVER tried this	I've NEVER tried this	I've NEVER tried this	Tried but NO LONGER using	I've NEVER tried this	I've NEVER tried this	I've NEVER tried this	Tried and STILL USING
152	0	68	Female	95	164	Yes	Both	Yes	No	Yes	Yes	Yes	35.3212	Yes	Yes	Yes	Yes	Yes	Yes	Yes	Yes	Yes	No such problems	No such problems	Yes	Yes	Yes	Not applicable	Yes	Yes	Yes	Tried but NO LONGER using	I've NEVER tried this	Tried but NO LONGER using	Tried and STILL USING	Tried but NO LONGER using	Tried and STILL USING	Tried and STILL USING	Tried and STILL USING	Tried but NO LONGER using	I've NEVER tried this	Tried but NO LONGER using	I've NEVER tried this	I've NEVER tried this	Tried and STILL USING	Tried and STILL USING	Tried and STILL USING	I've NEVER tried this	Tried and STILL USING
153	0	52	Male	76	178	Yes	Hip	Yes	Yes	Yes	Yes	Yes	23.9869	Yes	Yes	Yes	Yes	Yes	No	No	Not Applicable	No	No	No	Yes	Yes	No	No	No	Yes	Yes	I've NEVER tried this	I've NEVER tried this	I've NEVER tried this	I've NEVER tried this	I've NEVER tried this	I've NEVER tried this	Tried and STILL USING	Tried and STILL USING	Tried and STILL USING	I've NEVER tried this	I've NEVER tried this	I've NEVER tried this	I've NEVER tried this	I've NEVER tried this	I've NEVER tried this	I've NEVER tried this	I've NEVER tried this	I've NEVER tried this
154	0	46	Female	47	158	Yes	Both	Yes	Yes	Yes	No	No	18.8271	No	Yes	No	No	No	Yes	No Applicable	Not Applicable	No	No	No	No	Yes	No	Yes	Not applicable	Not severely troubled	No	I've NEVER tried this	I've NEVER tried this	I've NEVER tried this	I've NEVER tried this	I've NEVER tried this	Tried and STILL USING	Tried and STILL USING	Tried and STILL USING	Tried and STILL USING	I've NEVER tried this	Tried but NO LONGER using	I've NEVER tried this	I've NEVER tried this	Tried and STILL USING	Tried but NO LONGER using	Tried and STILL USING	Tried and STILL USING	Tried and STILL USING
155	0	71	Female	104	170	Yes	Hip	Yes	Yes	Yes	Yes	Yes	35.9862	No	No	No	Yes	Yes	Yes	Yes	No	Yes	Yes	No	Yes	Yes	No	Yes	No	Yes	Yes	I've NEVER tried this	I've NEVER tried this	I've NEVER tried this	Tried but NO LONGER using	Tried but NO LONGER using	Tried but NO LONGER using	Tried but NO LONGER using	Tried and STILL USING	Tried but NO LONGER using	Tried but NO LONGER using	I've NEVER tried this	I've NEVER tried this	I've NEVER tried this	I've NEVER tried this	Tried but NO LONGER using	I've NEVER tried this	I've NEVER tried this	Tried but NO LONGER using
156	0	59	Female	88	158	Yes	Both	Yes	Yes	Yes	Yes	Yes	35.2508	Yes	No	No	Yes	Yes	No	Yes	No	Yes	Yes	No	Yes	Yes	Yes	Yes	Yes	Yes	Yes	I've NEVER tried this	I've NEVER tried this	I've NEVER tried this	Tried and STILL USING	I've NEVER tried this	Tried but NO LONGER using	Tried and STILL USING	Tried and STILL USING	Tried and STILL USING	Tried but NO LONGER using	I've NEVER tried this	I've NEVER tried this	I've NEVER tried this	I've NEVER tried this	I've NEVER tried this	I've NEVER tried this	I've NEVER tried this	I've NEVER tried this
157	0	63	Male	105	180	Yes	Hip	Yes	No	Yes	No	Yes	32.4074	Yes	Yes	Yes	Yes	Yes	Yes	Yes	Yes	Yes	No	No	Yes	Yes	No	Yes	No	No	Yes	I've NEVER tried this	I've NEVER tried this	Tried and STILL USING	Tried and STILL USING	Tried but NO LONGER using	Tried and STILL USING	Tried and STILL USING	Tried and STILL USING	Tried and STILL USING	I've NEVER tried this	I've NEVER tried this	Tried but NO LONGER using	I've NEVER tried this	Tried and STILL USING	I've NEVER tried this	Tried and STILL USING	Tried and STILL USING	Tried and STILL USING
158	0	57	Female	63	157	Yes	Knee	Yes	Yes	Yes	No	Yes	25.5588	No	Yes	Yes	Yes	Yes	Yes	No	No	Yes	No such problems	No such problems	Yes	No	No	Yes	No	No	No	Tried and STILL USING	I've NEVER tried this	I've NEVER tried this	I've NEVER tried this	I've NEVER tried this	Tried and STILL USING	Tried and STILL USING	Tried and STILL USING	Tried and STILL USING	I've NEVER tried this	Tried and STILL USING	I've NEVER tried this	I've NEVER tried this	I've NEVER tried this	I've NEVER tried this	I've NEVER tried this	I've NEVER tried this	I've NEVER tried this
159	0	53	Female	90	173	Yes	Hip	Yes	Yes	No	No	Yes	30.0712	No	Yes	No	No	Yes	Yes	Yes	No	Yes	No	No	Yes	Yes	Yes	Yes	Yes	No	No	I've NEVER tried this	I've NEVER tried this	I've NEVER tried this	Tried and STILL USING	I've NEVER tried this	Tried but NO LONGER using	I've NEVER tried this	Tried and STILL USING	Tried and STILL USING	I've NEVER tried this	I've NEVER tried this	I've NEVER tried this	I've NEVER tried this	Tried but NO LONGER using	I've NEVER tried this	I've NEVER tried this	I've NEVER tried this	I've NEVER tried this
161	0	64	Female	93	168	Yes	Both	Yes	Yes	Yes	No	Yes	32.9507	No	No	Yes	Yes	Yes	Yes	Yes	No	Yes	Yes	Yes	Yes	Yes	Yes	Yes	Yes	No	Yes	I've NEVER tried this	I've NEVER tried this	Tried but NO LONGER using	Tried and STILL USING	I've NEVER tried this	Tried and STILL USING	Tried and STILL USING	Tried and STILL USING	Tried and STILL USING	Tried and STILL USING	I've NEVER tried this	I've NEVER tried this	I've NEVER tried this	I've NEVER tried this	Tried and STILL USING	Tried and STILL USING	I've NEVER tried this	Tried and STILL USING
162	0	63	Female	95	155	Yes	Both	No	Yes	Yes	Yes	Yes	39.5421	No	Yes	No	No	No	No	No	No	Yes	No	No	Yes	Yes	Yes	Yes	Yes	No	Yes	Tried and STILL USING	I've NEVER tried this	Tried but NO LONGER using	Tried but NO LONGER using	Tried but NO LONGER using	I've NEVER tried this	I've NEVER tried this	I've NEVER tried this	I've NEVER tried this	I've NEVER tried this	I've NEVER tried this	I've NEVER tried this	I've NEVER tried this	I've NEVER tried this	I've NEVER tried this	I've NEVER tried this	I've NEVER tried this	I've NEVER tried this
163	0	64	Female	110	160	Yes	Knee	Yes	Yes	Yes	Yes	Yes	42.9687	Yes	No	Yes	Yes	Yes	No	Yes	No	No	Yes	No	No	Yes	No	No	No	No	No	I've NEVER tried this	I've NEVER tried this	I've NEVER tried this	Tried but NO LONGER using	I've NEVER tried this	I've NEVER tried this	I've NEVER tried this	I've NEVER tried this	I've NEVER tried this	I've NEVER tried this	I've NEVER tried this	Tried and STILL USING	I've NEVER tried this	I've NEVER tried this	Tried and STILL USING	I've NEVER tried this	I've NEVER tried this	I've NEVER tried this
164	0	56	Female	102	176	Yes	Hip	Yes	No	Yes	Yes	Yes	32.9287	No	Yes	Yes	Yes	Yes	No	Yes	No	No	No	No	No	Yes	Not applicable	Not applicable	No	No	No	Tried and STILL USING	I've NEVER tried this	I've NEVER tried this	Tried but NO LONGER using	Tried but NO LONGER using	Tried but NO LONGER using	Tried and STILL USING	Tried and STILL USING	Tried and STILL USING	I've NEVER tried this	I've NEVER tried this	I've NEVER tried this	I've NEVER tried this	I've NEVER tried this	Tried and STILL USING	I've NEVER tried this	I've NEVER tried this	I've NEVER tried this
165	0	69	Female	87	162	Yes	Hip	Yes	Yes	Yes	Yes	Yes	33.1504	Yes	Yes	Yes	Yes	Yes	Yes	Yes	Yes	Yes	Yes	Yes	Yes	No	Yes	Yes	Yes	Yes	Yes	Tried but NO LONGER using	I've NEVER tried this	Tried but NO LONGER using	Tried and STILL USING	I've NEVER tried this	Tried but NO LONGER using	I've NEVER tried this	Tried but NO LONGER using	Tried but NO LONGER using	Tried and STILL USING	I've NEVER tried this	I've NEVER tried this	I've NEVER tried this	I've NEVER tried this	I've NEVER tried this	I've NEVER tried this	I've NEVER tried this	I've NEVER tried this
166	0	46	Female	110	164	Yes	Knee	Yes	Yes	Yes	Yes	Yes	40.8983	No	No	No	Yes	Yes	Yes	Yes	Yes	Yes	No	No	Yes	Yes	Yes	Yes	Yes	Yes	Yes	I've NEVER tried this	I've NEVER tried this	Tried but NO LONGER using	Tried and STILL USING	I've NEVER tried this	Tried but NO LONGER using	Tried but NO LONGER using	I've NEVER tried this	Tried but NO LONGER using	I've NEVER tried this	Tried but NO LONGER using	I've NEVER tried this	I've NEVER tried this	I've NEVER tried this	I've NEVER tried this	I've NEVER tried this	Tried and STILL USING	Tried but NO LONGER using
167	0	62	Female	104	175	Yes	Knee	Yes	Yes	Yes	Yes	Yes	33.9592	Yes	Yes	Yes	No	Yes	No	Yes	No	No	No	No	Yes	Yes	Yes	Not applicable	No	No	No	I've NEVER tried this	Tried but NO LONGER using	I've NEVER tried this	Tried and STILL USING	Tried but NO LONGER using	I've NEVER tried this	Tried and STILL USING	I've NEVER tried this	I've NEVER tried this	I've NEVER tried this	I've NEVER tried this	I've NEVER tried this	I've NEVER tried this	I've NEVER tried this	Tried but NO LONGER using	Tried and STILL USING	Tried and STILL USING	Tried and STILL USING
168	0	38	Male	170	180	Yes	Knee	Yes	Yes	Yes	Yes	Yes	52.4691	No	No	Yes	Yes	Yes	Yes	Yes	Yes	No	No	No	Yes	Yes	Yes	Yes	No	Yes	Yes	Tried but NO LONGER using	I've NEVER tried this	Tried but NO LONGER using	Tried and STILL USING	Tried and STILL USING	Tried but NO LONGER using	Tried but NO LONGER using	Tried and STILL USING	Tried and STILL USING	I've NEVER tried this	Tried but NO LONGER using	Tried but NO LONGER using	I've NEVER tried this	Tried but NO LONGER using	I've NEVER tried this	I've NEVER tried this	I've NEVER tried this	Tried but NO LONGER using
169	0	69	Female	126	156	Yes	Knee	Yes	No	Yes	No	Yes	51.7751	Yes	Yes	Yes	Yes	Yes	Yes	Yes	No	No	Yes	No	Yes	Yes	No	Yes	No	No	Yes	Tried and STILL USING	I've NEVER tried this	Tried but NO LONGER using	Tried and STILL USING	Tried and STILL USING	Tried but NO LONGER using	Tried and STILL USING	Tried but NO LONGER using	I've NEVER tried this	Tried and STILL USING	I've NEVER tried this	Tried and STILL USING	I've NEVER tried this	Tried but NO LONGER using	Tried but NO LONGER using	I've NEVER tried this	I've NEVER tried this	I've NEVER tried this
170	0	69	Female	93	175	Yes	Hip	Yes	No	Yes	No	No	30.3673	Yes	No	No	No	Yes	No	No Applicable	Not Applicable	Yes	No	No such problems	Yes	Yes	Yes	Not applicable	Yes	Not severely troubled	No	Tried and STILL USING	I've NEVER tried this	I've NEVER tried this	Tried and STILL USING	I've NEVER tried this	I've NEVER tried this	I've NEVER tried this	Tried but NO LONGER using	I've NEVER tried this	Tried and STILL USING	I've NEVER tried this	I've NEVER tried this	I've NEVER tried this	I've NEVER tried this	I've NEVER tried this	Tried and STILL USING	Tried and STILL USING	Tried and STILL USING
171	0	76	Female	61	160	Yes	Both	Yes	Yes	Yes	Yes	Yes	23.8281	Yes	No	No	No	Yes	No	No Applicable	Not Applicable	No	No such problems	No such problems	No	Yes	Yes	No	No	Yes	Yes	Tried and STILL USING	I've NEVER tried this	I've NEVER tried this	I've NEVER tried this	I've NEVER tried this	Tried but NO LONGER using	Tried and STILL USING	Tried and STILL USING	Tried and STILL USING	Tried but NO LONGER using	I've NEVER tried this	I've NEVER tried this	I've NEVER tried this	I've NEVER tried this	Tried and STILL USING	I've NEVER tried this	Tried and STILL USING	I've NEVER tried this
172	0	68	Female	90	172	Yes	Hip	Yes	Yes	Yes	Yes	Yes	30.4218	Yes	Yes	Yes	Yes	Yes	Yes	Yes	Yes	Yes	No	No	Yes	Yes	No	No	Yes	No	Yes	I've NEVER tried this	I've NEVER tried this	Tried and STILL USING	Tried and STILL USING	I've NEVER tried this	Tried and STILL USING	Tried and STILL USING	Tried and STILL USING	Tried and STILL USING	I've NEVER tried this	I've NEVER tried this	I've NEVER tried this	I've NEVER tried this	Tried but NO LONGER using	Tried but NO LONGER using	I've NEVER tried this	Tried and STILL USING	I've NEVER tried this
173	0	66	Female	95	155	Yes	Hip	Yes	Yes	Yes	No	Yes	39.5421	No	Yes	No	No	No	No	Yes	No	No	No	No	Yes	Yes	Yes	Yes	No	No	No	I've NEVER tried this	I've NEVER tried this	I've NEVER tried this	Tried and STILL USING	Tried and STILL USING	I've NEVER tried this	I've NEVER tried this	I've NEVER tried this	I've NEVER tried this	I've NEVER tried this	I've NEVER tried this	I've NEVER tried this	I've NEVER tried this	I've NEVER tried this	I've NEVER tried this	Tried and STILL USING	I've NEVER tried this	Tried but NO LONGER using
174	0	56	Female	76	167	Yes	Hip	Yes	No	Yes	No	No	27.2509	Yes	Yes	Yes	Yes	Yes	Yes	Yes	Yes	No	No	No	Yes	Yes	Yes	Yes	Yes	No	No	Tried but NO LONGER using	I've NEVER tried this	I've NEVER tried this	Tried and STILL USING	I've NEVER tried this	Tried but NO LONGER using	Tried and STILL USING	Tried but NO LONGER using	Tried but NO LONGER using	I've NEVER tried this	I've NEVER tried this	I've NEVER tried this	I've NEVER tried this	Tried but NO LONGER using	I've NEVER tried this	I've NEVER tried this	I've NEVER tried this	I've NEVER tried this
175	0	56	Male	98	177	Yes	Knee	Yes	Yes	Yes	Yes	Yes	31.2809	Yes	Yes	Yes	Yes	Yes	Yes	No Applicable	Not Applicable	Yes	Yes	Yes	Yes	No	No	Yes	Yes	Yes	Yes	Tried and STILL USING	I've NEVER tried this	I've NEVER tried this	Tried and STILL USING	Tried and STILL USING	Tried and STILL USING	Tried and STILL USING	Tried and STILL USING	Tried and STILL USING	Tried but NO LONGER using	I've NEVER tried this	Tried and STILL USING	I've NEVER tried this	I've NEVER tried this	I've NEVER tried this	Tried and STILL USING	Tried and STILL USING	Tried and STILL USING
176	0	60	Female	87	157	Yes	Knee	Yes	Yes	No	Yes	Yes	35.2955	Yes	No	No	No	Yes	Yes	Yes	No	No	No such problems	No	Yes	Yes	No	Not applicable	Yes	Not severely troubled	Not increasingly painful	I've NEVER tried this	I've NEVER tried this	Tried but NO LONGER using	Tried and STILL USING	I've NEVER tried this	Tried but NO LONGER using	Tried and STILL USING	Tried and STILL USING	Tried and STILL USING	I've NEVER tried this	I've NEVER tried this	Tried but NO LONGER using	I've NEVER tried this	I've NEVER tried this	Tried and STILL USING	I've NEVER tried this	Tried and STILL USING	I've NEVER tried this
177	0	53	Female	85	164	Yes	Hip	Yes	Yes	Yes	No	Yes	31.6032	No	No	No	No	No	No	No	No	No	No	No such problems	No	Yes	Yes	No	Not applicable	Not severely troubled	Not increasingly painful	Tried but NO LONGER using	I've NEVER tried this	I've NEVER tried this	Tried and STILL USING	I've NEVER tried this	I've NEVER tried this	Tried but NO LONGER using	Tried but NO LONGER using	Tried but NO LONGER using	I've NEVER tried this	I've NEVER tried this	I've NEVER tried this	I've NEVER tried this	I've NEVER tried this	I've NEVER tried this	I've NEVER tried this	I've NEVER tried this	I've NEVER tried this
178	0	55	Female	63	160	Yes	Both	Yes	Yes	Yes	No	Yes	24.6094	Yes	No	No	Yes	Yes	No	No Applicable	Not Applicable	No such problems	No such problems	No such problems	Yes	Yes	Not applicable	Not applicable	Not applicable	Not severely troubled	Not increasingly painful	I've NEVER tried this	I've NEVER tried this	I've NEVER tried this	Tried and STILL USING	I've NEVER tried this	I've NEVER tried this	Tried and STILL USING	Tried and STILL USING	Tried and STILL USING	I've NEVER tried this	I've NEVER tried this	I've NEVER tried this	I've NEVER tried this	I've NEVER tried this	I've NEVER tried this	I've NEVER tried this	I've NEVER tried this	I've NEVER tried this
179	0	61	Male	78	180	Yes	Hip	Yes	Yes	Yes	Yes	Yes	24.0741	No	Yes	Yes	Yes	Yes	No	No	Not Applicable	No	No	No	No	No	No	Yes	Not applicable	Not severely troubled	Yes	I've NEVER tried this	I've NEVER tried this	I've NEVER tried this	Tried and STILL USING	I've NEVER tried this	I've NEVER tried this	Tried and STILL USING	Tried and STILL USING	Tried and STILL USING	I've NEVER tried this	I've NEVER tried this	I've NEVER tried this	I've NEVER tried this	I've NEVER tried this	I've NEVER tried this	I've NEVER tried this	I've NEVER tried this	I've NEVER tried this
180	0	57	Female	101	106	Yes	Both	Yes	Yes	Yes	Yes	Yes	89.8896	No	Yes	Yes	No	No	No	Yes	No	No	No	No such problems	Yes	Yes	Yes	Yes	No	Yes	Yes	I've NEVER tried this	I've NEVER tried this	I've NEVER tried this	Tried and STILL USING	Tried but NO LONGER using	I've NEVER tried this	Tried and STILL USING	Tried and STILL USING	Tried and STILL USING	I've NEVER tried this	I've NEVER tried this	I've NEVER tried this	I've NEVER tried this	Tried and STILL USING	Tried and STILL USING	Tried and STILL USING	Tried and STILL USING	Tried and STILL USING
181	0	55	Female	88	163	Yes	Knee	Yes	Yes	Yes	No	Yes	33.1213	No	No	No	Yes	Yes	No	Yes	No	No	Yes	No	No	Yes	Yes	No	No	No	No	Tried but NO LONGER using	I've NEVER tried this	I've NEVER tried this	Tried and STILL USING	I've NEVER tried this	I've NEVER tried this	Tried and STILL USING	I've NEVER tried this	I've NEVER tried this	Tried and STILL USING	I've NEVER tried this	I've NEVER tried this	I've NEVER tried this	I've NEVER tried this	I've NEVER tried this	I've NEVER tried this	I've NEVER tried this	I've NEVER tried this
182	0	51	Female	86	173	Yes	Hip	Yes	No	Yes	No	No	28.7347	No	No	No	No	No	No	Yes	Yes	Yes	No such problems	No	No	Yes	No	Yes	No	Not severely troubled	No	I've NEVER tried this	I've NEVER tried this	Tried and STILL USING	Tried and STILL USING	Tried but NO LONGER using	Tried but NO LONGER using	Tried but NO LONGER using	I've NEVER tried this	I've NEVER tried this	I've NEVER tried this	I've NEVER tried this	I've NEVER tried this	I've NEVER tried this	I've NEVER tried this	I've NEVER tried this	I've NEVER tried this	I've NEVER tried this	I've NEVER tried this
183	0	60	Female	63	164	Yes	Both	Yes	Yes	Yes	No	Yes	23.4236	No	Don't remember	Yes	Yes	Yes	Yes	No Applicable	Not Applicable	No	No such problems	No such problems	No	Yes	Not applicable	Yes	Yes	Not severely troubled	No	Tried but NO LONGER using	I've NEVER tried this	I've NEVER tried this	Tried and STILL USING	Tried and STILL USING	Tried and STILL USING	Tried and STILL USING	Tried and STILL USING	Tried and STILL USING	I've NEVER tried this	Tried and STILL USING	I've NEVER tried this	I've NEVER tried this	I've NEVER tried this	I've NEVER tried this	I've NEVER tried this	I've NEVER tried this	Tried and STILL USING
184	0	52	Female	85	160	Yes	Knee	Yes	Yes	Yes	No	Yes	33.2031	No	No	No	No	Yes	No	Yes	No	No such problems	No	No such problems	Yes	No	No	Yes	No	Not severely troubled	Yes	I've NEVER tried this	I've NEVER tried this	I've NEVER tried this	Tried but NO LONGER using	I've NEVER tried this	I've NEVER tried this	I've NEVER tried this	Tried and STILL USING	Tried but NO LONGER using	I've NEVER tried this	I've NEVER tried this	Tried but NO LONGER using	I've NEVER tried this	I've NEVER tried this	I've NEVER tried this	Tried and STILL USING	I've NEVER tried this	Tried and STILL USING
185	0	67	Male	118	183	Yes	Both	Yes	Yes	Yes	Yes	Yes	35.2355	No	Yes	Yes	No	Yes	No	Yes	No	No	No	No	Yes	No	Not applicable	Not applicable	No	Yes	Yes	I've NEVER tried this	I've NEVER tried this	I've NEVER tried this	I've NEVER tried this	I've NEVER tried this	I've NEVER tried this	I've NEVER tried this	I've NEVER tried this	I've NEVER tried this	Tried but NO LONGER using	I've NEVER tried this	Tried and STILL USING	I've NEVER tried this	I've NEVER tried this	I've NEVER tried this	I've NEVER tried this	I've NEVER tried this	Tried and STILL USING
186	0	54	Female	81	170	Yes	Both	Yes	No	Yes	No	Yes	28.0277	No	No	No	No	Yes	No	No	No	No	No	No	No	Yes	Yes	Yes	Yes	No	No	Tried and STILL USING	I've NEVER tried this	I've NEVER tried this	Tried but NO LONGER using	I've NEVER tried this	Tried but NO LONGER using	Tried but NO LONGER using	Tried and STILL USING	Tried and STILL USING	I've NEVER tried this	I've NEVER tried this	I've NEVER tried this	I've NEVER tried this	I've NEVER tried this	I've NEVER tried this	I've NEVER tried this	Tried and STILL USING	Tried and STILL USING
187	0	50	Female	86	168	Yes	Knee	Yes	Yes	Yes	Yes	Yes	30.4705	No	No	No	No	Yes	No	Yes	No	No	No	No	No	No	Not applicable	Yes	No	Yes	Yes	I've NEVER tried this	I've NEVER tried this	I've NEVER tried this	Tried but NO LONGER using	Tried but NO LONGER using	Tried but NO LONGER using	Tried and STILL USING	Tried but NO LONGER using	Tried but NO LONGER using	I've NEVER tried this	Tried but NO LONGER using	Tried but NO LONGER using	Tried but NO LONGER using	Tried but NO LONGER using	Tried but NO LONGER using	Tried and STILL USING	Tried and STILL USING	Tried and STILL USING
188	0	68	Female	80	168	Yes	Hip	Yes	Yes	Yes	No	No	28.3447	Yes	Yes	No	No	No	No	No	No	No	No	No	Yes	Yes	Yes	Yes	Yes	No	Yes	I've NEVER tried this	I've NEVER tried this	I've NEVER tried this	Tried but NO LONGER using	Tried but NO LONGER using	I've NEVER tried this	Tried but NO LONGER using	Tried but NO LONGER using	Tried and STILL USING	I've NEVER tried this	I've NEVER tried this	I've NEVER tried this	I've NEVER tried this	I've NEVER tried this	I've NEVER tried this	Tried and STILL USING	Tried and STILL USING	Tried and STILL USING
189	0	64	Female	100	165	Yes	Knee	Yes	Yes	No	Yes	No	36.7309	No	No	No	No	No	No	Yes	No	No such problems	No such problems	No such problems	No	Yes	No	Yes	No	Not severely troubled	No	I've NEVER tried this	I've NEVER tried this	I've NEVER tried this	Tried and STILL USING	I've NEVER tried this	I've NEVER tried this	I've NEVER tried this	I've NEVER tried this	I've NEVER tried this	I've NEVER tried this	I've NEVER tried this	I've NEVER tried this	I've NEVER tried this	I've NEVER tried this	I've NEVER tried this	Tried and STILL USING	I've NEVER tried this	Tried and STILL USING
190	0	56	Female	78	160	Yes	Knee	Yes	Yes	Yes	Yes	Yes	30.4687	No	No	No	No	No	No	No	No	No	No such problems	No such problems	No	Yes	Not applicable	Yes	Not applicable	Not severely troubled	Yes	I've NEVER tried this	I've NEVER tried this	I've NEVER tried this	Tried and STILL USING	Tried but NO LONGER using	Tried but NO LONGER using	Tried and STILL USING	Tried and STILL USING	Tried and STILL USING	I've NEVER tried this	Tried but NO LONGER using	I've NEVER tried this	I've NEVER tried this	I've NEVER tried this	I've NEVER tried this	Tried and STILL USING	I've NEVER tried this	Tried and STILL USING
191	0	39	Male	118	179	Yes	Knee	Yes	Yes	Yes	Yes	Yes	36.8278	Don't remember	No	No	No	Yes	Yes	Yes	No	No	No such problems	No such problems	Yes	No	No	Yes	Yes	No	Yes	Tried and STILL USING	I've NEVER tried this	I've NEVER tried this	Tried and STILL USING	I've NEVER tried this	Tried but NO LONGER using	Tried and STILL USING	Tried and STILL USING	Tried and STILL USING	I've NEVER tried this	I've NEVER tried this	Tried and STILL USING	I've NEVER tried this	I've NEVER tried this	Tried but NO LONGER using	I've NEVER tried this	I've NEVER tried this	I've NEVER tried this
192	0	57	Female	100	165	Yes	Knee	Yes	Yes	Yes	Yes	Yes	36.7309	No	No	No	No	No	No	Yes	No	Yes	No	No such problems	Yes	Yes	Yes	No	Yes	Yes	Yes	I've NEVER tried this	I've NEVER tried this	Tried but NO LONGER using	Tried and STILL USING	Tried but NO LONGER using	Tried but NO LONGER using	Tried and STILL USING	Tried and STILL USING	Tried but NO LONGER using	I've NEVER tried this	I've NEVER tried this	I've NEVER tried this	I've NEVER tried this	I've NEVER tried this	Tried but NO LONGER using	I've NEVER tried this	Tried and STILL USING	I've NEVER tried this
193	0	50	Female	114	167	Yes	Hip	Yes	Yes	Yes	No	Yes	40.8763	No	Yes	No	No	Yes	No	Yes	No	No	No	No	No	Yes	No	No	Not applicable	No	Yes	I've NEVER tried this	I've NEVER tried this	Tried but NO LONGER using	Tried and STILL USING	I've NEVER tried this	I've NEVER tried this	I've NEVER tried this	I've NEVER tried this	I've NEVER tried this	I've NEVER tried this	I've NEVER tried this	I've NEVER tried this	I've NEVER tried this	I've NEVER tried this	I've NEVER tried this	Tried and STILL USING	I've NEVER tried this	I've NEVER tried this
194	0	59	Female	82	164	Yes	Knee	Yes	Yes	Yes	Yes	Yes	30.4878	Yes	Yes	No	No	Yes	Yes	Yes	No	No	No	No	No	Yes	Yes	Yes	No	Yes	Yes	I've NEVER tried this	I've NEVER tried this	I've NEVER tried this	Tried and STILL USING	I've NEVER tried this	Tried and STILL USING	Tried and STILL USING	Tried and STILL USING	I've NEVER tried this	Tried and STILL USING	I've NEVER tried this	Tried and STILL USING	I've NEVER tried this	I've NEVER tried this	Tried and STILL USING	Tried and STILL USING	Tried and STILL USING	I've NEVER tried this
195	0	53	Female	96	157	Yes	Knee	Yes	Yes	Yes	No	Yes	38.9468	No	Yes	Yes	Yes	Yes	Yes	Yes	No	No	No such problems	No such problems	Yes	Yes	No	No	Yes	No	Yes	I've NEVER tried this	I've NEVER tried this	I've NEVER tried this	Tried but NO LONGER using	Tried but NO LONGER using	Tried but NO LONGER using	Tried but NO LONGER using	Tried but NO LONGER using	Tried but NO LONGER using	I've NEVER tried this	Tried but NO LONGER using	I've NEVER tried this	I've NEVER tried this	Tried but NO LONGER using	I've NEVER tried this	Tried and STILL USING	I've NEVER tried this	Tried and STILL USING
196	0	53	Female	53	160	Yes	Hip	Yes	Yes	Yes	Yes	Yes	20.7031	Yes	Yes	Yes	Yes	Yes	Yes	No Applicable	Not Applicable	Yes	No	Yes	Yes	Yes	Yes	No	Yes	Yes	Yes	I've NEVER tried this	I've NEVER tried this	I've NEVER tried this	I've NEVER tried this	I've NEVER tried this	Tried but NO LONGER using	I've NEVER tried this	Tried and STILL USING	Tried and STILL USING	I've NEVER tried this	I've NEVER tried this	I've NEVER tried this	I've NEVER tried this	I've NEVER tried this	I've NEVER tried this	I've NEVER tried this	I've NEVER tried this	I've NEVER tried this
197	0	50	Female	91	150	Yes	Knee	Yes	Yes	Yes	Yes	Yes	40.4444	No	No	No	No	Don't remember	No	Yes	No	No	No	Yes	Yes	No	Yes	Yes	No	Yes	Yes	I've NEVER tried this	I've NEVER tried this	I've NEVER tried this	Tried and STILL USING	I've NEVER tried this	I've NEVER tried this	I've NEVER tried this	I've NEVER tried this	I've NEVER tried this	I've NEVER tried this	I've NEVER tried this	I've NEVER tried this	I've NEVER tried this	I've NEVER tried this	I've NEVER tried this	I've NEVER tried this	I've NEVER tried this	I've NEVER tried this
198	0	73	Female	74	160	Yes	Both	Yes	No	No	Yes	Yes	28.9062	Yes	Yes	Yes	Yes	Yes	Yes	Yes	No	Yes	No	No such problems	Yes	No	Yes	Yes	Yes	Yes	Yes	Tried and STILL USING	I've NEVER tried this	I've NEVER tried this	Tried but NO LONGER using	Tried but NO LONGER using	Tried and STILL USING	Tried and STILL USING	Tried and STILL USING	Tried and STILL USING	Tried but NO LONGER using	I've NEVER tried this	I've NEVER tried this	I've NEVER tried this	I've NEVER tried this	Tried and STILL USING	Tried and STILL USING	Tried and STILL USING	Tried and STILL USING
Non- completers	0	59	Female	72	150	Yes	Knee	Yes	Yes	Yes	No	Yes	32	Yes	No	No	No	Yes	No	Yes	No	No	No	No	No	Yes	Yes	Yes	No	Not severely troubled	Not increasingly painful	I've NEVER tried this	I've NEVER tried this	I've NEVER tried this	Tried but NO LONGER using	I've NEVER tried this	I've NEVER tried this	I've NEVER tried this	I've NEVER tried this	I've NEVER tried this	Tried and STILL USING	I've NEVER tried this	Tried and STILL USING	I've NEVER tried this	I've NEVER tried this	I've NEVER tried this	I've NEVER tried this	I've NEVER tried this	I've NEVER tried this
Non- completers	0	68	Female	87	160	Yes	Knee	Yes	Yes	Yes	Yes	Yes	33.9844	Yes	No	Don't remember	Don't remember	No	No	No	No	Yes	No	No	Yes	Yes	Yes	Yes	Yes	No	Yes	I've NEVER tried this	I've NEVER tried this	I've NEVER tried this	I've NEVER tried this	I've NEVER tried this	Tried but NO LONGER using	Tried but NO LONGER using	I've NEVER tried this	I've NEVER tried this	Tried but NO LONGER using	Tried but NO LONGER using	Tried but NO LONGER using	I've NEVER tried this	I've NEVER tried this	Tried but NO LONGER using	Tried but NO LONGER using	I've NEVER tried this	Tried but NO LONGER using
Non- completers	0	71	Female	77	160	Yes	Both	No	No	No	No	Yes	30.0781	No	No	No	Yes	Yes	Yes	Yes	Yes	Yes	Yes	Yes	Yes	Yes	Yes	Yes	No	Yes	Yes	I've NEVER tried this	I've NEVER tried this	Tried and STILL USING	Tried and STILL USING	Tried but NO LONGER using	Tried and STILL USING	Tried and STILL USING	Tried and STILL USING	Tried and STILL USING	Tried and STILL USING	I've NEVER tried this	I've NEVER tried this	I've NEVER tried this	I've NEVER tried this	Tried but NO LONGER using	Tried and STILL USING	Tried and STILL USING	Tried and STILL USING
Non- completers	0	68	Female	109	162	Yes	Knee	Yes	Yes	Yes	No	Yes	41.5333	Yes	Yes	No	Yes	Yes	Yes	Yes	Yes	No	Yes	No	No	Yes	Yes	Yes	No	No	No	I've NEVER tried this	I've NEVER tried this	Tried but NO LONGER using	Tried and STILL USING	Tried but NO LONGER using	Tried but NO LONGER using	I've NEVER tried this	I've NEVER tried this	Tried but NO LONGER using	Tried and STILL USING	I've NEVER tried this	I've NEVER tried this	I've NEVER tried this	I've NEVER tried this	Tried but NO LONGER using	Tried and STILL USING	I've NEVER tried this	I've NEVER tried this
Non- completers	0	75	Male	100	175	Yes	Knee	Yes	Yes	Yes	Yes	Yes	32.6531	Yes	Yes	Yes	Yes	Yes	No	No	No	Yes	No	No such problems	No	Yes	No	Yes	No	Yes	Yes	I've NEVER tried this	I've NEVER tried this	I've NEVER tried this	Tried but NO LONGER using	I've NEVER tried this	I've NEVER tried this	I've NEVER tried this	I've NEVER tried this	I've NEVER tried this	I've NEVER tried this	I've NEVER tried this	Tried but NO LONGER using	I've NEVER tried this	I've NEVER tried this	Tried but NO LONGER using	I've NEVER tried this	I've NEVER tried this	I've NEVER tried this
Non- completers	0	63	Female	69	165	Yes	Hip	No	No	No	No	Yes	25.3444	No	No	No	Yes	Yes	No	No Applicable	Not Applicable	No such problems	No such problems	No such problems	Yes	Yes	Yes	Not applicable	Yes	No	Yes	I've NEVER tried this	I've NEVER tried this	I've NEVER tried this	I've NEVER tried this	I've NEVER tried this	I've NEVER tried this	Tried and STILL USING	Tried and STILL USING	Tried and STILL USING	I've NEVER tried this	I've NEVER tried this	I've NEVER tried this	I've NEVER tried this	I've NEVER tried this	I've NEVER tried this	I've NEVER tried this	I've NEVER tried this	Tried and STILL USING
Non- completers	0	76	Female	63	165	Yes	Both	Yes	Yes	No	Yes	Yes	23.1405	No	No	No	No	Yes	Don't remember	No Applicable	Not Applicable	No	No	No	No	No	No	Yes	Yes	No	Yes	I've NEVER tried this	I've NEVER tried this	I've NEVER tried this	I've NEVER tried this	I've NEVER tried this	Tried but NO LONGER using	Tried but NO LONGER using	I've NEVER tried this	I've NEVER tried this	I've NEVER tried this	Tried and STILL USING	Tried but NO LONGER using	I've NEVER tried this	I've NEVER tried this	Tried and STILL USING	Tried and STILL USING	I've NEVER tried this	I've NEVER tried this
Non- completers	0	39	Male	100	185	Yes	Both	Yes	Yes	No	Yes	Yes	29.2184	Don't remember	No	No	No	Yes	Yes	Yes	No	No	No	No	No	Yes	Yes	Yes	No	No	Yes	I've NEVER tried this	I've NEVER tried this	I've NEVER tried this	Tried and STILL USING	I've NEVER tried this	Tried but NO LONGER using	Tried and STILL USING	Tried and STILL USING	I've NEVER tried this	I've NEVER tried this	I've NEVER tried this	I've NEVER tried this	I've NEVER tried this	I've NEVER tried this	Tried and STILL USING	Tried and STILL USING	I've NEVER tried this	Tried and STILL USING
Non- completers	0	64	Female	58	167	Yes	Both	Yes	Yes	Yes	No	Yes	20.7967	Yes	Yes	Yes	Yes	Yes	Yes	No Applicable	Not Applicable	Yes	No such problems	No such problems	Yes	Yes	Yes	Yes	Yes	No	Yes	I've NEVER tried this	I've NEVER tried this	I've NEVER tried this	I've NEVER tried this	I've NEVER tried this	Tried and STILL USING	I've NEVER tried this	Tried and STILL USING	Tried and STILL USING	I've NEVER tried this	I've NEVER tried this	I've NEVER tried this	I've NEVER tried this	I've NEVER tried this	I've NEVER tried this	I've NEVER tried this	I've NEVER tried this	I've NEVER tried this
Non- completers	0	56	Female	62	156	Yes	Knee	Yes	No	Yes	No	No	25.4767	No	No	No	No	No	No	No Applicable	Not Applicable	Yes	No such problems	No such problems	Yes	Yes	Yes	Yes	No	No	Not increasingly painful	I've NEVER tried this	I've NEVER tried this	Tried and STILL USING	Tried and STILL USING	I've NEVER tried this	I've NEVER tried this	Tried and STILL USING	I've NEVER tried this	I've NEVER tried this	I've NEVER tried this	I've NEVER tried this	I've NEVER tried this	I've NEVER tried this	I've NEVER tried this	Tried and STILL USING	I've NEVER tried this	I've NEVER tried this	I've NEVER tried this
Non- completers	0	75	Female	80	158	Yes	Both	Yes	Yes	Yes	No	Yes	32.0461	No	Yes	Yes	No	Yes	Yes	Yes	No	No	No such problems	No such problems	Yes	Yes	Yes	Yes	No	Not severely troubled	Yes	I've NEVER tried this	I've NEVER tried this	I've NEVER tried this	Tried and STILL USING	I've NEVER tried this	Tried but NO LONGER using	Tried and STILL USING	I've NEVER tried this	I've NEVER tried this	I've NEVER tried this	I've NEVER tried this	I've NEVER tried this	I've NEVER tried this	I've NEVER tried this	Tried and STILL USING	I've NEVER tried this	I've NEVER tried this	I've NEVER tried this
Non- completers	0	65	Female	64	154	Yes	Knee	Yes	Yes	Yes	Yes	Yes	26.986	Yes	Yes	Yes	No	Yes	Yes	No Applicable	Not Applicable	Yes	No	No such problems	Yes	Yes	No	No	No	Yes	Yes	I've NEVER tried this	I've NEVER tried this	I've NEVER tried this	Tried and STILL USING	I've NEVER tried this	Tried but NO LONGER using	Tried and STILL USING	Tried and STILL USING	I've NEVER tried this	Tried and STILL USING	I've NEVER tried this	Tried and STILL USING	I've NEVER tried this	Tried and STILL USING	Tried but NO LONGER using	Tried and STILL USING	Tried and STILL USING	I've NEVER tried this
Non- completers	0	67	Female	120	168	Yes	Both	Yes	No	No	Yes	Yes	42.517	No	No	No	Yes	Yes	No	Yes	Yes	No	No such problems	No such problems	No	Yes	No	Yes	Yes	Yes	Yes	I've NEVER tried this	I've NEVER tried this	Tried but NO LONGER using	Tried but NO LONGER using	I've NEVER tried this	I've NEVER tried this	I've NEVER tried this	Tried but NO LONGER using	Tried but NO LONGER using	I've NEVER tried this	I've NEVER tried this	Tried but NO LONGER using	I've NEVER tried this	I've NEVER tried this	I've NEVER tried this	I've NEVER tried this	I've NEVER tried this	I've NEVER tried this
Non- completers	0	70	Female	75	175	Yes	Knee	Yes	Yes	Yes	Yes	Yes	24.4898	Yes	No	Yes	Yes	Yes	Yes	Yes	Yes	Yes	Yes	No	Yes	Yes	Yes	Yes	No	Yes	Yes	I've NEVER tried this	I've NEVER tried this	Tried but NO LONGER using	Tried and STILL USING	Tried but NO LONGER using	Tried but NO LONGER using	Tried but NO LONGER using	Tried but NO LONGER using	Tried but NO LONGER using	Tried and STILL USING	I've NEVER tried this	Tried but NO LONGER using	I've NEVER tried this	I've NEVER tried this	Tried and STILL USING	Tried but NO LONGER using	Tried and STILL USING	Tried and STILL USING
Non- completers	0	60	Female	48	157	Yes	Knee	Yes	Yes	Yes	No	No	19.4734	Yes	Yes	Yes	No	Yes	No	No Applicable	Not Applicable	No such problems	No such problems	No	Yes	Yes	No	Not applicable	Not applicable	Not severely troubled	Not increasingly painful	I've NEVER tried this	I've NEVER tried this	Tried but NO LONGER using	I've NEVER tried this	I've NEVER tried this	Tried but NO LONGER using	Tried and STILL USING	Tried and STILL USING	Tried and STILL USING	I've NEVER tried this	I've NEVER tried this	I've NEVER tried this	I've NEVER tried this	I've NEVER tried this	Tried but NO LONGER using	Tried and STILL USING	Tried and STILL USING	Tried and STILL USING
Non- completers	0	54	Male	151	178	Yes	Both	Yes	Yes	Yes	Yes	Yes	47.6581	No	No	No	Yes	Yes	No	Yes	Yes	Yes	Yes	No	Yes	Yes	Yes	Yes	Yes	Yes	Yes	Tried but NO LONGER using	I've NEVER tried this	Tried but NO LONGER using	Tried and STILL USING	Tried but NO LONGER using	Tried but NO LONGER using	Tried but NO LONGER using	Tried but NO LONGER using	Tried but NO LONGER using	Tried but NO LONGER using	Tried but NO LONGER using	Tried but NO LONGER using	Tried but NO LONGER using	Tried and STILL USING	Tried but NO LONGER using	Tried but NO LONGER using	I've NEVER tried this	I've NEVER tried this
Non- completers	0	61	Male	80	183	Yes	Knee	Yes	Yes	Yes	Yes	Yes	23.8884	Yes	Yes	Yes	Yes	Yes	Yes	No Applicable	Not Applicable	Yes	No	Yes	Yes	Yes	No	Yes	Yes	No	Yes	I've NEVER tried this	I've NEVER tried this	I've NEVER tried this	Tried and STILL USING	I've NEVER tried this	I've NEVER tried this	Tried and STILL USING	Tried and STILL USING	Tried and STILL USING	I've NEVER tried this	I've NEVER tried this	Tried and STILL USING	I've NEVER tried this	Tried and STILL USING	I've NEVER tried this	Tried and STILL USING	Tried and STILL USING	Tried and STILL USING
Non- completers	0	67	Female	75	160	Yes	Knee	Yes	Yes	Yes	Yes	Yes	29.2969	Yes	Yes	No	No	No	No	No	No	No	No	No	Yes	Yes	No	No	No	Yes	Yes	I've NEVER tried this	I've NEVER tried this	I've NEVER tried this	I've NEVER tried this	I've NEVER tried this	I've NEVER tried this	I've NEVER tried this	I've NEVER tried this	I've NEVER tried this	I've NEVER tried this	I've NEVER tried this	I've NEVER tried this	I've NEVER tried this	I've NEVER tried this	I've NEVER tried this	I've NEVER tried this	I've NEVER tried this	I've NEVER tried this
Non- completers	0	71	Female	93	155	Yes	Hip	Yes	No	Yes	No	No	38.7097	No	No	No	Yes	Yes	No	Yes	No	No	No such problems	No such problems	No	Yes	Yes	Not applicable	Yes	Not severely troubled	No	I've NEVER tried this	I've NEVER tried this	Tried but NO LONGER using	Tried but NO LONGER using	I've NEVER tried this	I've NEVER tried this	Tried but NO LONGER using	Tried but NO LONGER using	I've NEVER tried this	I've NEVER tried this	I've NEVER tried this	I've NEVER tried this	I've NEVER tried this	Tried but NO LONGER using	Tried but NO LONGER using	Tried and STILL USING	I've NEVER tried this	I've NEVER tried this
Non- completers	0	72	Male	80	172	Yes	Both	Yes	Yes	Yes	Yes	Yes	27.0416	Yes	Yes	Yes	Yes	Yes	Yes	Yes	No	Yes	No	No	Yes	No	No	Yes	No	Yes	Yes	I've NEVER tried this	I've NEVER tried this	I've NEVER tried this	Tried and STILL USING	I've NEVER tried this	Tried but NO LONGER using	Tried but NO LONGER using	Tried but NO LONGER using	Tried but NO LONGER using	I've NEVER tried this	Tried but NO LONGER using	Tried but NO LONGER using	I've NEVER tried this	I've NEVER tried this	I've NEVER tried this	I've NEVER tried this	I've NEVER tried this	I've NEVER tried this
Non- completers	0	60	Male	87	173	Yes	Knee	Yes	No	Yes	No	No	29.0688	No	No	No	No	No	No	No	No	No	No	No	No	No	Not applicable	Not applicable	Not applicable	No	No	I've NEVER tried this	I've NEVER tried this	I've NEVER tried this	Tried and STILL USING	I've NEVER tried this	I've NEVER tried this	Tried and STILL USING	Tried and STILL USING	Tried and STILL USING	I've NEVER tried this	Tried but NO LONGER using	I've NEVER tried this	I've NEVER tried this	I've NEVER tried this	I've NEVER tried this	I've NEVER tried this	I've NEVER tried this	I've NEVER tried this
Non- completers	0	80	Male	79	168	Yes	Knee	No	No	No	No	Yes	27.9904	No	No	No	No	Yes	Yes	No	No	No	No	No	No	Yes	No	Not applicable	No	No	Yes	I've NEVER tried this	I've NEVER tried this	I've NEVER tried this	Tried and STILL USING	I've NEVER tried this	Tried but NO LONGER using	I've NEVER tried this	I've NEVER tried this	I've NEVER tried this	Tried and STILL USING	I've NEVER tried this	Tried but NO LONGER using	I've NEVER tried this	I've NEVER tried this	Tried but NO LONGER using	Tried and STILL USING	I've NEVER tried this	Tried but NO LONGER using
Non- completers	0	72	Male	114	176	Yes	Knee	Yes	No	No	No	No	36.8027	No	No	No	No	Yes	Yes	Yes	Yes	Yes	No	No	Yes	Yes	Yes	Yes	No	No	No	Tried and STILL USING	Tried and STILL USING	Tried and STILL USING	Tried and STILL USING	I've NEVER tried this	Tried and STILL USING	Tried and STILL USING	Tried and STILL USING	Tried and STILL USING	I've NEVER tried this	I've NEVER tried this	I've NEVER tried this	I've NEVER tried this	I've NEVER tried this	I've NEVER tried this	Tried and STILL USING	Tried and STILL USING	I've NEVER tried this
Non- completers	0	63	Female	85	161	Yes	Both	Yes	Yes	Yes	Yes	Yes	32.7919	Yes	No	No	No	Yes	No	Yes	No	No	Yes	Yes	No	Yes	No	Not applicable	Not applicable	Yes	No	I've NEVER tried this	I've NEVER tried this	I've NEVER tried this	Tried and STILL USING	I've NEVER tried this	I've NEVER tried this	I've NEVER tried this	I've NEVER tried this	I've NEVER tried this	Tried and STILL USING	I've NEVER tried this	I've NEVER tried this	I've NEVER tried this	Tried but NO LONGER using	I've NEVER tried this	Tried and STILL USING	Tried and STILL USING	Tried and STILL USING
Non- completers	0	60	Female	74	165	Yes	Both	Yes	Yes	Yes	No	Yes	27.1809	No	Yes	No	Yes	No	Yes	Yes	No	No such problems	No such problems	No such problems	No	No	Not applicable	Yes	Yes	Not severely troubled	Yes	Tried and STILL USING	I've NEVER tried this	I've NEVER tried this	Tried and STILL USING	I've NEVER tried this	Tried but NO LONGER using	Tried and STILL USING	Tried and STILL USING	Tried and STILL USING	I've NEVER tried this	I've NEVER tried this	I've NEVER tried this	I've NEVER tried this	Tried but NO LONGER using	Tried but NO LONGER using	Tried and STILL USING	Tried and STILL USING	Tried and STILL USING
Non- completers	0	58	Female	75	166	Yes	Knee	No	No	No	No	Yes	27.2173	No	No	No	Yes	Yes	Yes	Yes	Yes	No such problems	No such problems	No such problems	Yes	No	Yes	Yes	No	Not severely troubled	Yes	I've NEVER tried this	I've NEVER tried this	Tried but NO LONGER using	Tried and STILL USING	Tried but NO LONGER using	Tried but NO LONGER using	Tried and STILL USING	Tried but NO LONGER using	Tried but NO LONGER using	I've NEVER tried this	I've NEVER tried this	I've NEVER tried this	I've NEVER tried this	I've NEVER tried this	I've NEVER tried this	I've NEVER tried this	I've NEVER tried this	I've NEVER tried this
Non- completers	0	59	Female	61	155	Yes	Both	Yes	Yes	Yes	No	Yes	25.3902	Yes	No	No	No	No	No	No Applicable	Not Applicable	Yes	No such problems	No	Yes	No	Yes	Yes	Not applicable	Not severely troubled	Yes	Tried and STILL USING	I've NEVER tried this	I've NEVER tried this	Tried and STILL USING	I've NEVER tried this	Tried but NO LONGER using	Tried and STILL USING	Tried and STILL USING	Tried and STILL USING	I've NEVER tried this	I've NEVER tried this	Tried but NO LONGER using	I've NEVER tried this	I've NEVER tried this	I've NEVER tried this	I've NEVER tried this	I've NEVER tried this	I've NEVER tried this
Non- completers	0	66	Female	110	168	Yes	Knee	Yes	Yes	Yes	No	Yes	38.9739	Yes	Yes	Yes	Yes	Yes	Yes	Yes	Yes	No	No	No	Yes	Yes	Yes	Not applicable	Yes	No	Yes	Tried and STILL USING	I've NEVER tried this	Tried and STILL USING	Tried and STILL USING	Tried but NO LONGER using	I've NEVER tried this	Tried and STILL USING	Tried and STILL USING	Tried and STILL USING	Tried but NO LONGER using	I've NEVER tried this	I've NEVER tried this	I've NEVER tried this	I've NEVER tried this	I've NEVER tried this	Tried and STILL USING	Tried and STILL USING	Tried and STILL USING
Non- completers	0	68	Female	91	168	Yes	Knee	Yes	No	No	No	Yes	32.2421	No	No	No	No	Yes	No	No	Not Applicable	No such problems	No such problems	No such problems	No	No pain/discomfort	Not applicable	Not applicable	Not applicable	Not severely troubled	Not increasingly painful	I've NEVER tried this	I've NEVER tried this	I've NEVER tried this	Tried and STILL USING	Tried but NO LONGER using	I've NEVER tried this	Tried and STILL USING	Tried but NO LONGER using	Tried but NO LONGER using	I've NEVER tried this	I've NEVER tried this	I've NEVER tried this	I've NEVER tried this	I've NEVER tried this	I've NEVER tried this	Tried and STILL USING	I've NEVER tried this	Tried and STILL USING
Non- completers	0	60	Female	71	167	Yes	Knee	Yes	No	Yes	No	Yes	25.4581	Yes	No	Yes	No	Yes	No	No Applicable	Not Applicable	No such problems	No such problems	No such problems	Yes	No	Not applicable	No	Not applicable	Not severely troubled	Yes	I've NEVER tried this	I've NEVER tried this	I've NEVER tried this	I've NEVER tried this	I've NEVER tried this	Tried but NO LONGER using	Tried and STILL USING	Tried and STILL USING	Tried and STILL USING	I've NEVER tried this	I've NEVER tried this	Tried and STILL USING	I've NEVER tried this	I've NEVER tried this	I've NEVER tried this	I've NEVER tried this	I've NEVER tried this	I've NEVER tried this
Non- completers	0	58	Female	100	175	Yes	Both	Yes	No	Yes	Yes	Yes	32.6531	No	No	No	No	Yes	No	No	No	No	No such problems	No such problems	No	No	Yes	Yes	No	Yes	Yes	I've NEVER tried this	I've NEVER tried this	I've NEVER tried this	I've NEVER tried this	I've NEVER tried this	Tried and STILL USING	Tried but NO LONGER using	I've NEVER tried this	I've NEVER tried this	Tried and STILL USING	I've NEVER tried this	I've NEVER tried this	I've NEVER tried this	I've NEVER tried this	Tried but NO LONGER using	I've NEVER tried this	I've NEVER tried this	I've NEVER tried this
Non- completers	0	40	Female	69	175	Yes	Knee	Yes	Yes	Yes	Yes	Yes	22.5306	Yes	Yes	Yes	Yes	Yes	Yes	No Applicable	Not Applicable	Yes	No	Yes	Yes	Yes	Yes	Yes	Yes	Yes	Yes	Tried but NO LONGER using	I've NEVER tried this	Tried and STILL USING	Tried and STILL USING	Tried and STILL USING	Tried and STILL USING	Tried and STILL USING	Tried and STILL USING	Tried and STILL USING	Tried and STILL USING	Tried and STILL USING	Tried and STILL USING	I've NEVER tried this	I've NEVER tried this	I've NEVER tried this	I've NEVER tried this	I've NEVER tried this	I've NEVER tried this
Non- completers	0	54	Female	72	161	Yes	Knee	Yes	Yes	Yes	Yes	Yes	27.7767	Yes	Yes	Yes	Don't remember	Yes	Yes	Yes	No	No	No	No such problems	No	Yes	Yes	Yes	Yes	Not severely troubled	Yes	I've NEVER tried this	I've NEVER tried this	I've NEVER tried this	Tried and STILL USING	I've NEVER tried this	Tried and STILL USING	Tried and STILL USING	Tried and STILL USING	Tried and STILL USING	I've NEVER tried this	I've NEVER tried this	Tried but NO LONGER using	I've NEVER tried this	I've NEVER tried this	Tried and STILL USING	Tried but NO LONGER using	Tried and STILL USING	Tried but NO LONGER using
Non- completers	0	59	Female	73	164	Yes	Both	Yes	Yes	Yes	Yes	Yes	27.1416	Yes	Yes	Yes	No	Yes	Yes	Yes	No	No	No such problems	No such problems	Yes	Yes	Yes	Yes	Yes	Yes	Yes	Tried but NO LONGER using	I've NEVER tried this	I've NEVER tried this	Tried and STILL USING	I've NEVER tried this	Tried and STILL USING	Tried but NO LONGER using	Tried and STILL USING	Tried and STILL USING	Tried but NO LONGER using	I've NEVER tried this	Tried and STILL USING	I've NEVER tried this	Tried but NO LONGER using	Tried but NO LONGER using	I've NEVER tried this	I've NEVER tried this	I've NEVER tried this
Non- completers	0	60	Female	76	162	Yes	Knee	Yes	Yes	Yes	Yes	Yes	28.959	Yes	Yes	Yes	Yes	Yes	Yes	No	No	Yes	No such problems	Yes	Yes	Yes	Yes	Not applicable	Yes	Yes	Yes	Tried and STILL USING	Tried and STILL USING	I've NEVER tried this	Tried and STILL USING	Tried but NO LONGER using	Tried and STILL USING	Tried but NO LONGER using	Tried and STILL USING	Tried and STILL USING	I've NEVER tried this	Tried but NO LONGER using	Tried but NO LONGER using	I've NEVER tried this	Tried but NO LONGER using	Tried but NO LONGER using	Tried and STILL USING	Tried and STILL USING	Tried and STILL USING
Non- completers	0	52	Female	90	163	Yes	Knee	Yes	Yes	Yes	Yes	Yes	33.8741	Yes	Yes	Yes	Yes	Yes	Yes	Yes	No	No	No	No	Yes	Yes	Yes	Yes	Yes	Yes	Yes	I've NEVER tried this	I've NEVER tried this	I've NEVER tried this	Tried and STILL USING	I've NEVER tried this	Tried but NO LONGER using	Tried and STILL USING	Tried and STILL USING	Tried and STILL USING	I've NEVER tried this	Tried but NO LONGER using	Tried but NO LONGER using	I've NEVER tried this	Tried and STILL USING	Tried but NO LONGER using	I've NEVER tried this	Tried and STILL USING	I've NEVER tried this
Non- completers	0	57	Female	63	155	Yes	Both	Yes	Yes	No	No	Yes	26.2227	Don't remember	No	No	Don't remember	Yes	No	Yes	No	No	No such problems	No such problems	No	Yes	No	Yes	Yes	Not severely troubled	Yes	I've NEVER tried this	I've NEVER tried this	I've NEVER tried this	Tried and STILL USING	Tried but NO LONGER using	I've NEVER tried this	Tried and STILL USING	Tried and STILL USING	Tried and STILL USING	I've NEVER tried this	I've NEVER tried this	Tried and STILL USING	I've NEVER tried this	I've NEVER tried this	I've NEVER tried this	Tried but NO LONGER using	I've NEVER tried this	Tried and STILL USING
Non- completers	0	48	Female	85	165	Yes	Knee	Yes	Yes	Yes	Yes	Yes	31.2213	No	No	No	No	Yes	Yes	Yes	Not Applicable	No such problems	No	No	No	Yes	Not applicable	Not applicable	Not applicable	Not severely troubled	Yes	I've NEVER tried this	I've NEVER tried this	I've NEVER tried this	Tried and STILL USING	Tried and STILL USING	Tried but NO LONGER using	Tried and STILL USING	Tried and STILL USING	Tried and STILL USING	I've NEVER tried this	Tried and STILL USING	Tried and STILL USING	I've NEVER tried this	I've NEVER tried this	I've NEVER tried this	I've NEVER tried this	I've NEVER tried this	Tried and STILL USING
Non- completers	0	60	Female	72	164	Yes	Both	Yes	Yes	Yes	No	Yes	26.7698	No	No	No	Yes	Yes	No	No	No	No such problems	No such problems	No such problems	No	No	Not applicable	Not applicable	Not applicable	Not severely troubled	Yes	I've NEVER tried this	I've NEVER tried this	I've NEVER tried this	Tried and STILL USING	I've NEVER tried this	I've NEVER tried this	Tried and STILL USING	Tried and STILL USING	Tried and STILL USING	I've NEVER tried this	I've NEVER tried this	I've NEVER tried this	I've NEVER tried this	I've NEVER tried this	I've NEVER tried this	I've NEVER tried this	I've NEVER tried this	I've NEVER tried this
Non- completers	0	67	Male	146	184	Yes	Both	Yes	Yes	Yes	Yes	Yes	43.1238	No	No	No	Yes	Yes	No	Yes	No	Yes	No	No such problems	Yes	Yes	No	No	No	Yes	Yes	I've NEVER tried this	I've NEVER tried this	I've NEVER tried this	Tried but NO LONGER using	Tried but NO LONGER using	I've NEVER tried this	Tried but NO LONGER using	I've NEVER tried this	I've NEVER tried this	I've NEVER tried this	I've NEVER tried this	I've NEVER tried this	I've NEVER tried this	I've NEVER tried this	I've NEVER tried this	Tried and STILL USING	Tried and STILL USING	Tried and STILL USING
Non- completers	0	63	Female	91	172	Yes	Both	Yes	Yes	Yes	Yes	Yes	30.7599	Yes	No	Yes	Yes	Yes	No	No	No	No	No	No	No	Yes	Yes	Yes	No	Yes	Yes	Tried and STILL USING	I've NEVER tried this	I've NEVER tried this	Tried and STILL USING	Tried and STILL USING	Tried but NO LONGER using	Tried and STILL USING	Tried and STILL USING	Tried and STILL USING	I've NEVER tried this	I've NEVER tried this	Tried and STILL USING	Tried but NO LONGER using	Tried and STILL USING	Tried and STILL USING	I've NEVER tried this	Tried and STILL USING	I've NEVER tried this
Non- completers	0	68	Female	74	158	Yes	Knee	Yes	Yes	Yes	Yes	Yes	29.6427	Yes	No	No	No	No	No	No	No	No	Yes	No	Yes	No	No	No	No	Yes	Yes	I've NEVER tried this	I've NEVER tried this	I've NEVER tried this	Tried but NO LONGER using	I've NEVER tried this	Tried and STILL USING	Tried but NO LONGER using	I've NEVER tried this	I've NEVER tried this	Tried and STILL USING	I've NEVER tried this	I've NEVER tried this	I've NEVER tried this	I've NEVER tried this	I've NEVER tried this	Tried and STILL USING	I've NEVER tried this	Tried and STILL USING
Non- completers	0	55	Female	107	162	Yes	Knee	Yes	Yes	Yes	No	No	40.7712	No	No	No	No	No	No	Yes	No	No such problems	No such problems	No such problems	Yes	Yes	No	Yes	No	No	No	I've NEVER tried this	I've NEVER tried this	Tried but NO LONGER using	Tried but NO LONGER using	Tried but NO LONGER using	I've NEVER tried this	I've NEVER tried this	I've NEVER tried this	I've NEVER tried this	I've NEVER tried this	I've NEVER tried this	I've NEVER tried this	I've NEVER tried this	I've NEVER tried this	I've NEVER tried this	I've NEVER tried this	I've NEVER tried this	I've NEVER tried this
Non- completers	0	66	Female	62	165	Yes	Knee	Yes	Yes	Yes	No	No	22.7732	Yes	Yes	Yes	Yes	Yes	Yes	No Applicable	Not Applicable	No	No such problems	No	No	Yes	Not applicable	Not applicable	Not applicable	Not severely troubled	Not increasingly painful	I've NEVER tried this	I've NEVER tried this	I've NEVER tried this	I've NEVER tried this	I've NEVER tried this	I've NEVER tried this	Tried and STILL USING	Tried and STILL USING	Tried and STILL USING	I've NEVER tried this	I've NEVER tried this	I've NEVER tried this	I've NEVER tried this	Tried but NO LONGER using	Tried and STILL USING	Tried and STILL USING	Tried and STILL USING	Tried and STILL USING
Non- completers	0	57	Male	110	180	Yes	Knee	Yes	Yes	Yes	Yes	Yes	33.9506	Yes	Yes	Yes	Yes	Yes	Yes	No Applicable	Not Applicable	Yes	No	No	Yes	No	No	No	No	Yes	Yes	Tried and STILL USING	I've NEVER tried this	I've NEVER tried this	I've NEVER tried this	I've NEVER tried this	I've NEVER tried this	I've NEVER tried this	I've NEVER tried this	Tried and STILL USING	I've NEVER tried this	I've NEVER tried this	Tried and STILL USING	I've NEVER tried this	I've NEVER tried this	I've NEVER tried this	I've NEVER tried this	Tried and STILL USING	Tried and STILL USING
Non- completers	0	52	Female	90	175	Yes	Knee	Yes	Yes	No	Yes	Yes	29.3878	Yes	Yes	Yes	No	Yes	Yes	Yes	No	Yes	Yes	No	Yes	No	Yes	Yes	Not applicable	Not severely troubled	Yes	Tried and STILL USING	I've NEVER tried this	I've NEVER tried this	Tried but NO LONGER using	Tried but NO LONGER using	Tried and STILL USING	Tried and STILL USING	I've NEVER tried this	Tried and STILL USING	I've NEVER tried this	Tried but NO LONGER using	I've NEVER tried this	I've NEVER tried this	Tried but NO LONGER using	I've NEVER tried this	I've NEVER tried this	I've NEVER tried this	Tried but NO LONGER using
Non- completers	0	53	Female	75	167	Yes	Both	Yes	Yes	Yes	No	Yes	26.8923	Yes	Yes	Yes	Yes	Yes	No	No Applicable	Not Applicable	Yes	No such problems	No such problems	Yes	Yes	No	Yes	No	No	Not increasingly painful	I've NEVER tried this	I've NEVER tried this	I've NEVER tried this	Tried and STILL USING	I've NEVER tried this	I've NEVER tried this	Tried and STILL USING	I've NEVER tried this	I've NEVER tried this	I've NEVER tried this	I've NEVER tried this	I've NEVER tried this	I've NEVER tried this	I've NEVER tried this	I've NEVER tried this	I've NEVER tried this	Tried and STILL USING	Tried but NO LONGER using
Non- completers	0	58	Female	70	158	Yes	Knee	Yes	Yes	Yes	No	Yes	28.0404	Don't remember	Yes	Yes	Yes	Yes	No	Yes	No	Yes	No such problems	No such problems	Yes	Yes	Not applicable	Yes	No	No	No	I've NEVER tried this	I've NEVER tried this	I've NEVER tried this	Tried and STILL USING	I've NEVER tried this	Tried but NO LONGER using	Tried and STILL USING	Tried and STILL USING	Tried and STILL USING	I've NEVER tried this	I've NEVER tried this	Tried but NO LONGER using	I've NEVER tried this	Tried but NO LONGER using	I've NEVER tried this	I've NEVER tried this	I've NEVER tried this	I've NEVER tried this
Non- completers	0	51	Male	80	182	Yes	Knee	Yes	Yes	Yes	Yes	Yes	24.1517	Yes	No	No	Yes	Yes	No	No Applicable	Not Applicable	No	No	No such problems	No	No	No	Yes	Yes	No	Yes	Tried but NO LONGER using	I've NEVER tried this	I've NEVER tried this	I've NEVER tried this	I've NEVER tried this	Tried but NO LONGER using	Tried but NO LONGER using	I've NEVER tried this	Tried and STILL USING	I've NEVER tried this	I've NEVER tried this	I've NEVER tried this	I've NEVER tried this	I've NEVER tried this	I've NEVER tried this	I've NEVER tried this	I've NEVER tried this	Tried and STILL USING
Non- completers	0	53	Female	116	179	Yes	Knee	Yes	No	Yes	Yes	Yes	36.2036	Yes	Don't remember	Yes	Yes	Yes	Yes	Yes	Yes	No such problems	No such problems	No such problems	No	Yes	Not applicable	Yes	No	Yes	Yes	I've NEVER tried this	Tried but NO LONGER using	Tried but NO LONGER using	Tried and STILL USING	Tried but NO LONGER using	Tried but NO LONGER using	Tried but NO LONGER using	Tried and STILL USING	Tried and STILL USING	Tried and STILL USING	Tried but NO LONGER using	I've NEVER tried this	I've NEVER tried this	I've NEVER tried this	Tried but NO LONGER using	Tried and STILL USING	I've NEVER tried this	Tried and STILL USING
Non- completers	0	66	Female	64	165	Yes	Hip	Yes	Yes	Yes	No	No	23.5078	Yes	Yes	No	No	Yes	Yes	No Applicable	Not Applicable	Yes	Yes	No	Yes	Yes	No	Not applicable	No	Not severely troubled	Yes	Tried but NO LONGER using	I've NEVER tried this	I've NEVER tried this	Tried and STILL USING	I've NEVER tried this	Tried and STILL USING	Tried and STILL USING	Tried and STILL USING	Tried and STILL USING	I've NEVER tried this	I've NEVER tried this	I've NEVER tried this	I've NEVER tried this	I've NEVER tried this	I've NEVER tried this	Tried and STILL USING	Tried and STILL USING	Tried and STILL USING
Non- completers	0	65	Female	52	154	Yes	Knee	Yes	Yes	Yes	Yes	Yes	21.9261	No	No	No	No	No	Yes	No Applicable	Not Applicable	Yes	No such problems	No such problems	Yes	No	Yes	No	Yes	Yes	Yes	I've NEVER tried this	I've NEVER tried this	I've NEVER tried this	I've NEVER tried this	I've NEVER tried this	Tried and STILL USING	Tried and STILL USING	Tried and STILL USING	Tried and STILL USING	Tried but NO LONGER using	I've NEVER tried this	I've NEVER tried this	I've NEVER tried this	I've NEVER tried this	Tried and STILL USING	Tried and STILL USING	I've NEVER tried this	I've NEVER tried this
Non- completers	0	63	Female	75	163	Yes	Both	Yes	Yes	Yes	Yes	Yes	28.2284	No	No	No	No	No	No	Yes	No	No	No	No	No	Yes	Yes	Yes	No	Yes	Yes	I've NEVER tried this	I've NEVER tried this	I've NEVER tried this	Tried and STILL USING	I've NEVER tried this	Tried but NO LONGER using	I've NEVER tried this	Tried and STILL USING	Tried but NO LONGER using	Tried but NO LONGER using	Tried and STILL USING	Tried and STILL USING	I've NEVER tried this	Tried and STILL USING	I've NEVER tried this	I've NEVER tried this	Tried and STILL USING	I've NEVER tried this
Non- completers	0	77	Male	52	163	Yes	Hip	Yes	No	Yes	Yes	Yes	19.5717	Yes	Yes	Yes	Yes	Yes	No	No Applicable	Not Applicable	Yes	No	No	Yes	Yes	Yes	Not applicable	No	Yes	Yes	Tried but NO LONGER using	I've NEVER tried this	I've NEVER tried this	I've NEVER tried this	I've NEVER tried this	Tried and STILL USING	I've NEVER tried this	Tried but NO LONGER using	Tried but NO LONGER using	Tried and STILL USING	I've NEVER tried this	I've NEVER tried this	I've NEVER tried this	I've NEVER tried this	Tried but NO LONGER using	I've NEVER tried this	Tried and STILL USING	Tried and STILL USING
Non- completers	0	73	Male	102	198	Yes	Knee	Yes	Yes	No	Yes	Yes	26.0178	Yes	Yes	No	No	Yes	No	No	No	No	Yes	No	No	Yes	No	Not applicable	Not applicable	Yes	Yes	I've NEVER tried this	I've NEVER tried this	I've NEVER tried this	I've NEVER tried this	I've NEVER tried this	I've NEVER tried this	Tried and STILL USING	Tried and STILL USING	I've NEVER tried this	Tried and STILL USING	I've NEVER tried this	Tried but NO LONGER using	I've NEVER tried this	I've NEVER tried this	I've NEVER tried this	I've NEVER tried this	I've NEVER tried this	I've NEVER tried this
Non- completers	0	62	Female	119	164	Yes	Both	Yes	Yes	Yes	Yes	Yes	44.2445	No	No	No	No	Yes	Yes	Yes	Yes	No	No	No	No	Yes	Yes	Yes	No	No	Yes	I've NEVER tried this	I've NEVER tried this	Tried but NO LONGER using	Tried and STILL USING	Tried but NO LONGER using	Tried but NO LONGER using	Tried but NO LONGER using	Tried but NO LONGER using	Tried but NO LONGER using	Tried and STILL USING	Tried and STILL USING	Tried and STILL USING	Tried but NO LONGER using	Tried but NO LONGER using	Tried and STILL USING	I've NEVER tried this	I've NEVER tried this	Tried and STILL USING
Non- completers	0	63	Male	100	176	Yes	Both	Yes	Yes	Yes	No	Yes	32.2831	Yes	Yes	Yes	Yes	Yes	Yes	Yes	Not Applicable	No	No	No	No	Yes	No	Not applicable	Yes	Yes	Yes	Tried and STILL USING	I've NEVER tried this	I've NEVER tried this	Tried and STILL USING	I've NEVER tried this	Tried but NO LONGER using	Tried and STILL USING	Tried and STILL USING	Tried and STILL USING	Tried but NO LONGER using	I've NEVER tried this	I've NEVER tried this	I've NEVER tried this	Tried and STILL USING	Tried and STILL USING	I've NEVER tried this	Tried and STILL USING	I've NEVER tried this
Non- completers	0	56	Female	70	166	Yes	Knee	Yes	Yes	No	No	No	25.4028	No	No	No	No	Yes	No	Yes	No	Yes	No such problems	No such problems	No	Yes	Not applicable	Yes	No	Not severely troubled	No	I've NEVER tried this	I've NEVER tried this	I've NEVER tried this	Tried and STILL USING	I've NEVER tried this	I've NEVER tried this	Tried but NO LONGER using	Tried and STILL USING	Tried and STILL USING	I've NEVER tried this	I've NEVER tried this	I've NEVER tried this	I've NEVER tried this	I've NEVER tried this	I've NEVER tried this	I've NEVER tried this	I've NEVER tried this	I've NEVER tried this
Non- completers	0	76	Male	93	185	Yes	Knee	Yes	Yes	Yes	No	Yes	27.1731	Yes	Yes	No	No	Yes	Yes	No Applicable	Not Applicable	Yes	Yes	No such problems	Yes	Yes	No	Yes	Yes	Yes	Yes	Tried and STILL USING	I've NEVER tried this	I've NEVER tried this	Tried but NO LONGER using	I've NEVER tried this	Tried and STILL USING	Tried and STILL USING	Tried and STILL USING	Tried and STILL USING	Tried and STILL USING	I've NEVER tried this	I've NEVER tried this	I've NEVER tried this	I've NEVER tried this	I've NEVER tried this	I've NEVER tried this	I've NEVER tried this	I've NEVER tried this
Non- completers	0	57	Male	119	182	Yes	Knee	Yes	Yes	Yes	No	Yes	35.9256	No	No	No	Yes	Yes	No	Yes	Yes	No such problems	No	No	Yes	Yes	Yes	Yes	Not applicable	Not severely troubled	Yes	I've NEVER tried this	I've NEVER tried this	Tried but NO LONGER using	Tried and STILL USING	Tried and STILL USING	I've NEVER tried this	Tried and STILL USING	Tried and STILL USING	Tried and STILL USING	Tried but NO LONGER using	Tried but NO LONGER using	I've NEVER tried this	I've NEVER tried this	Tried and STILL USING	I've NEVER tried this	I've NEVER tried this	Tried and STILL USING	Tried but NO LONGER using
Non- completers	0	58	Female	90	165	Yes	Both	Yes	Yes	No	Yes	Yes	33.0579	Don't remember	Yes	Don't remember	Yes	Yes	No	Yes	No	No such problems	No such problems	No such problems	No	No	No	Not applicable	Not applicable	Not severely troubled	Not increasingly painful	Tried and STILL USING	I've NEVER tried this	I've NEVER tried this	Tried and STILL USING	I've NEVER tried this	Tried but NO LONGER using	Tried and STILL USING	Tried and STILL USING	Tried and STILL USING	I've NEVER tried this	I've NEVER tried this	I've NEVER tried this	I've NEVER tried this	I've NEVER tried this	I've NEVER tried this	I've NEVER tried this	I've NEVER tried this	I've NEVER tried this
Non- completers	0	46	Male	97	180	Yes	Both	Yes	Yes	Yes	Yes	Yes	29.9383	Yes	Yes	Yes	Yes	Yes	Yes	No Applicable	Not Applicable	No	No	No	Yes	No	Yes	Yes	No	Yes	Yes	Tried and STILL USING	I've NEVER tried this	Tried and STILL USING	Tried and STILL USING	I've NEVER tried this	Tried but NO LONGER using	Tried and STILL USING	Tried and STILL USING	Tried and STILL USING	I've NEVER tried this	I've NEVER tried this	I've NEVER tried this	I've NEVER tried this	I've NEVER tried this	I've NEVER tried this	I've NEVER tried this	I've NEVER tried this	I've NEVER tried this
Non- completers	0	63	Female	78	167	Yes	Hip	Yes	Yes	Yes	Yes	Yes	27.968	Yes	No	No	Yes	Yes	Yes	No	No	Yes	No	No such problems	Yes	Yes	No	No	Yes	No	Yes	I've NEVER tried this	I've NEVER tried this	I've NEVER tried this	Tried and STILL USING	I've NEVER tried this	Tried but NO LONGER using	Tried but NO LONGER using	I've NEVER tried this	Tried but NO LONGER using	I've NEVER tried this	I've NEVER tried this	I've NEVER tried this	I've NEVER tried this	I've NEVER tried this	I've NEVER tried this	I've NEVER tried this	Tried and STILL USING	I've NEVER tried this
Non- completers	0	73	Male	95	174	Yes		Yes	Yes	Yes	Yes	Yes	31.378	Yes	No	No	Yes	Yes	Yes	Yes	Yes	No such problems	No such problems	No such problems	Yes	Yes	Not applicable	Not applicable	No	Yes	Yes	I've NEVER tried this	I've NEVER tried this	Tried and STILL USING	Tried and STILL USING	I've NEVER tried this	I've NEVER tried this	I've NEVER tried this	I've NEVER tried this	I've NEVER tried this	I've NEVER tried this	I've NEVER tried this	I've NEVER tried this	I've NEVER tried this	I've NEVER tried this	I've NEVER tried this	I've NEVER tried this	Tried and STILL USING	Tried and STILL USING
Non- completers	0	66	Female	117	178	Yes	Knee	No	Yes	Yes	No	Yes	36.9272	Yes	Yes	No	No	Yes	No	Yes	No	No	No	No	No	No	No	No	No	No	Not increasingly painful	I've NEVER tried this	I've NEVER tried this	I've NEVER tried this	Tried and STILL USING	I've NEVER tried this	I've NEVER tried this	Tried and STILL USING	Tried and STILL USING	Tried and STILL USING	I've NEVER tried this	I've NEVER tried this	I've NEVER tried this	I've NEVER tried this	I've NEVER tried this	I've NEVER tried this	Tried and STILL USING	Tried and STILL USING	Tried and STILL USING
Non- completers	0	53	Male	83	183	Yes	Both	Yes	Yes	Yes	Yes	Yes	24.7843	No	No	No	No	No	No	No Applicable	Not Applicable	No	No such problems	No such problems	No	No pain/discomfort	No	No	Not applicable	No	No	I've NEVER tried this	I've NEVER tried this	I've NEVER tried this	Tried and STILL USING	I've NEVER tried this	Tried but NO LONGER using	Tried and STILL USING	Tried and STILL USING	I've NEVER tried this	I've NEVER tried this	I've NEVER tried this	I've NEVER tried this	I've NEVER tried this	I've NEVER tried this	I've NEVER tried this	I've NEVER tried this	Tried and STILL USING	Tried but NO LONGER using
Non- completers	0	36	Female	83	171	Yes	Both	Yes	Yes	Yes	Yes	Yes	28.3848	No	No	No	No	Yes	Yes	Yes	Not Applicable	Yes	No	No	Yes	Yes	Yes	No	Yes	No	No	Tried and STILL USING	I've NEVER tried this	I've NEVER tried this	Tried and STILL USING	I've NEVER tried this	Tried and STILL USING	Tried and STILL USING	Tried and STILL USING	Tried and STILL USING	I've NEVER tried this	I've NEVER tried this	I've NEVER tried this	I've NEVER tried this	I've NEVER tried this	Tried and STILL USING	Tried and STILL USING	Tried and STILL USING	Tried and STILL USING
Non- completers	0	61	Female	53	167	Yes	Knee	Yes	No	Yes	No	No	19.0039	No	No	No	No	Yes	No	No	No	Yes	No	No	No	Yes	No	No	No	No	Yes	Tried and STILL USING	I've NEVER tried this	I've NEVER tried this	I've NEVER tried this	I've NEVER tried this	I've NEVER tried this	Tried and STILL USING	I've NEVER tried this	I've NEVER tried this	I've NEVER tried this	I've NEVER tried this	I've NEVER tried this	I've NEVER tried this	I've NEVER tried this	I've NEVER tried this	I've NEVER tried this	I've NEVER tried this	I've NEVER tried this
Non- completers	0	73	Female	77	157	Yes	Both	Yes	No	Yes	No	Yes	31.2386	No	No	No	No	Yes	No	Yes	Not Applicable	Yes	No	No	Yes	Yes	Yes	Yes	No	Not severely troubled	Yes	I've NEVER tried this	I've NEVER tried this	I've NEVER tried this	Tried and STILL USING	Tried but NO LONGER using	Tried but NO LONGER using	Tried and STILL USING	Tried and STILL USING	I've NEVER tried this	I've NEVER tried this	I've NEVER tried this	I've NEVER tried this	I've NEVER tried this	I've NEVER tried this	I've NEVER tried this	I've NEVER tried this	I've NEVER tried this	I've NEVER tried this
Non- completers	0	64	Female	159	172	Yes	Knee	Yes	Yes	Yes	Yes	Yes	53.7453	No	No	Yes	Yes	Yes	Don't remember	No	No	Yes	Yes	Yes	No	Yes	Yes	Not applicable	No	Yes	No	Tried and STILL USING	I've NEVER tried this	Tried but NO LONGER using	Tried and STILL USING	Tried but NO LONGER using	I've NEVER tried this	Tried and STILL USING	I've NEVER tried this	I've NEVER tried this	Tried and STILL USING	I've NEVER tried this	I've NEVER tried this	I've NEVER tried this	I've NEVER tried this	I've NEVER tried this	Tried but NO LONGER using	I've NEVER tried this	I've NEVER tried this
Non- completers	0	54	Male	85	178	Yes	Both	Yes	Yes	Yes	No	No	26.8274	Yes	No	No	No	No	No	No Applicable	Not Applicable	Yes	No such problems	No such problems	Yes	Yes	Yes	Yes	No	Not severely troubled	No	I've NEVER tried this	I've NEVER tried this	I've NEVER tried this	I've NEVER tried this	I've NEVER tried this	Tried and STILL USING	Tried and STILL USING	Tried and STILL USING	Tried and STILL USING	I've NEVER tried this	I've NEVER tried this	I've NEVER tried this	I've NEVER tried this	I've NEVER tried this	Tried and STILL USING	I've NEVER tried this	Tried and STILL USING	Tried but NO LONGER using
Non- completers	0	65	Female	95	178	Yes	Knee	Yes	Yes	Yes	Yes	Yes	29.9836	Don't remember	Don't remember	Don't remember	Don't remember	Don't remember	Don't remember	No	No	No	No	No	No	Yes	Yes	Yes	No	Yes	Yes	Tried but NO LONGER using	I've NEVER tried this	I've NEVER tried this	Tried and STILL USING	I've NEVER tried this	Tried and STILL USING	Tried and STILL USING	Tried but NO LONGER using	Tried but NO LONGER using	Tried but NO LONGER using	I've NEVER tried this	I've NEVER tried this	I've NEVER tried this	I've NEVER tried this	Tried and STILL USING	I've NEVER tried this	I've NEVER tried this	I've NEVER tried this
Non- completers	0	56	Female	95	176	Yes	Both	Yes	No	Yes	Yes	Yes	30.6689	No	No	No	No	Yes	No	Yes	No	No	No such problems	No such problems	No	Yes	No	Yes	Yes	No	Yes	I've NEVER tried this	I've NEVER tried this	I've NEVER tried this	Tried and STILL USING	I've NEVER tried this	Tried but NO LONGER using	Tried and STILL USING	Tried but NO LONGER using	Tried but NO LONGER using	I've NEVER tried this	I've NEVER tried this	Tried and STILL USING	I've NEVER tried this	I've NEVER tried this	Tried and STILL USING	I've NEVER tried this	I've NEVER tried this	Tried and STILL USING
Non- completers	0	63	Female	100	165	Yes	Knee	Yes	Yes	Yes	Yes	Yes	36.7309	Yes	No	Yes	Yes	Yes	Yes	Yes	Yes	No such problems	No such problems	No such problems	Yes	Yes	Yes	Yes	Not applicable	Not severely troubled	Not increasingly painful	Tried and STILL USING	I've NEVER tried this	Tried and STILL USING	Tried and STILL USING	Tried and STILL USING	Tried and STILL USING	Tried and STILL USING	Tried and STILL USING	Tried and STILL USING	I've NEVER tried this	Tried and STILL USING	Tried and STILL USING	I've NEVER tried this	Tried and STILL USING	Tried and STILL USING	Tried and STILL USING	Tried and STILL USING	Tried and STILL USING
Non- completers	0	65	Male	114	178	Yes	Knee	Yes	Yes	Yes	No	Yes	35.9803	Yes	Yes	Yes	Yes	Yes	No	Yes	No	No	No	No	Yes	Yes	No	Yes	No	No	Yes	I've NEVER tried this	I've NEVER tried this	I've NEVER tried this	Tried and STILL USING	I've NEVER tried this	I've NEVER tried this	I've NEVER tried this	Tried but NO LONGER using	I've NEVER tried this	I've NEVER tried this	I've NEVER tried this	I've NEVER tried this	I've NEVER tried this	I've NEVER tried this	I've NEVER tried this	I've NEVER tried this	I've NEVER tried this	I've NEVER tried this
Non- completers	0	65	Female	93	161	Yes	Both	Yes	Yes	Yes	Yes	Yes	35.8782	Yes	Yes	Yes	No	Yes	Yes	Yes	Yes	Yes	No	No	Yes	Yes	Yes	Not applicable	Yes	Yes	Yes	Tried and STILL USING	I've NEVER tried this	Tried and STILL USING	Tried and STILL USING	Tried and STILL USING	Tried but NO LONGER using	Tried and STILL USING	Tried but NO LONGER using	Tried but NO LONGER using	Tried but NO LONGER using	Tried but NO LONGER using	I've NEVER tried this	I've NEVER tried this	Tried but NO LONGER using	Tried but NO LONGER using	Tried but NO LONGER using	Tried but NO LONGER using	Tried but NO LONGER using
Non- completers	0	66	Female	51	166	Yes	Knee	Yes	Yes	Yes	No	No	18.5078	Yes	No	Yes	Yes	Yes	Yes	No Applicable	Not Applicable	No such problems	No such problems	No such problems	Yes	Yes	Not applicable	Yes	Not applicable	Not severely troubled	Not increasingly painful	I've NEVER tried this	I've NEVER tried this	I've NEVER tried this	I've NEVER tried this	I've NEVER tried this	I've NEVER tried this	Tried and STILL USING	Tried and STILL USING	Tried and STILL USING	I've NEVER tried this	I've NEVER tried this	I've NEVER tried this	I've NEVER tried this	I've NEVER tried this	I've NEVER tried this	I've NEVER tried this	I've NEVER tried this	I've NEVER tried this
Non- completers	0	64	Female	100	165	Yes	Knee	Yes	Yes	No	Yes	No	36.7309	No	No	No	No	No	No	Yes	No	No such problems	No such problems	No such problems	No	Yes	No	Yes	No	Not severely troubled	No	I've NEVER tried this	I've NEVER tried this	I've NEVER tried this	Tried and STILL USING	I've NEVER tried this	I've NEVER tried this	I've NEVER tried this	I've NEVER tried this	I've NEVER tried this	I've NEVER tried this	I've NEVER tried this	I've NEVER tried this	I've NEVER tried this	I've NEVER tried this	I've NEVER tried this	Tried and STILL USING	I've NEVER tried this	Tried and STILL USING
Non- completers	0	53	Female	71	163	Yes	Hip	Yes	No	Yes	No	Yes	26.7229	No	No	No	No	No	No	No	No	No such problems	No such problems	No such problems	No	Yes	No	No	Not applicable	Not severely troubled	Not increasingly painful	I've NEVER tried this	I've NEVER tried this	I've NEVER tried this	Tried and STILL USING	I've NEVER tried this	I've NEVER tried this	Tried and STILL USING	Tried but NO LONGER using	Tried but NO LONGER using	I've NEVER tried this	I've NEVER tried this	I've NEVER tried this	I've NEVER tried this	I've NEVER tried this	I've NEVER tried this	I've NEVER tried this	Tried and STILL USING	I've NEVER tried this
Non- completers	0	59	Female	63	167	Yes	Hip	No	No	No	No	Yes	22.5896	Yes	No	Yes	Yes	Yes	No	No Applicable	Not Applicable	No	No such problems	No	No	No	Not applicable	Not applicable	Not applicable	Not severely troubled	Yes	Tried and STILL USING	I've NEVER tried this	I've NEVER tried this	I've NEVER tried this	I've NEVER tried this	Tried but NO LONGER using	Tried and STILL USING	Tried but NO LONGER using	Tried but NO LONGER using	I've NEVER tried this	I've NEVER tried this	Tried and STILL USING	I've NEVER tried this	I've NEVER tried this	Tried and STILL USING	Tried and STILL USING	I've NEVER tried this	Tried but NO LONGER using
Non- completers	0	60	Female	131	167	Yes	Knee	Yes	Yes	Yes	Yes	Yes	46.9719	No	No	No	Yes	Yes	Yes	Yes	Yes	Yes	Yes	No	Yes	Yes	No	Yes	No	Yes	Yes	I've NEVER tried this	I've NEVER tried this	Tried and STILL USING	Tried and STILL USING	Tried but NO LONGER using	Tried and STILL USING	I've NEVER tried this	Tried and STILL USING	Tried and STILL USING	Tried but NO LONGER using	I've NEVER tried this	I've NEVER tried this	I've NEVER tried this	I've NEVER tried this	I've NEVER tried this	I've NEVER tried this	I've NEVER tried this	I've NEVER tried this
Non- completers	0	52	Male	84	170	Yes	Knee	Yes	Yes	Yes	Yes	Yes	29.0657	Yes	Yes	Yes	Yes	Yes	No	No	No	No such problems	No such problems	No such problems	Yes	No	Yes	Yes	No	Yes	Yes	I've NEVER tried this	I've NEVER tried this	I've NEVER tried this	Tried and STILL USING	I've NEVER tried this	I've NEVER tried this	Tried and STILL USING	I've NEVER tried this	I've NEVER tried this	I've NEVER tried this	I've NEVER tried this	I've NEVER tried this	I've NEVER tried this	I've NEVER tried this	I've NEVER tried this	I've NEVER tried this	Tried and STILL USING	Tried and STILL USING
1	12	60	Male	107	178	Yes	Knee	Yes	No	Yes	Yes	Yes	33.771	Yes	No	No	No	No	No	Yes	No	No	No such problems	No such problems	No	No pain/discomfort	No	Not applicable	Not applicable	Not severely troubled	Not increasingly painful	I've NEVER tried this	I've NEVER tried this	I've NEVER tried this	Tried but NO LONGER using	I've NEVER tried this	I've NEVER tried this	Tried and STILL USING	Tried and STILL USING	Tried and STILL USING	I've NEVER tried this	I've NEVER tried this	Tried but NO LONGER using	I've NEVER tried this	I've NEVER tried this	I've NEVER tried this	I've NEVER tried this	Tried and STILL USING	Tried but NO LONGER using
3	12	83	Female	60	152	Yes	Both	Yes	Yes	Yes	No	No	25.9695	Yes	No	No	No	Yes	Yes	No	Not Applicable	No such problems	No such problems	No such problems	No	Yes	Not applicable	Not applicable	Not applicable	Not severely troubled	Not increasingly painful	Tried and STILL USING	I've NEVER tried this	I've NEVER tried this	I've NEVER tried this	I've NEVER tried this	Tried but NO LONGER using	Tried and STILL USING	Tried and STILL USING	Tried and STILL USING	I've NEVER tried this	I've NEVER tried this	I've NEVER tried this	I've NEVER tried this	I've NEVER tried this	I've NEVER tried this	I've NEVER tried this	I've NEVER tried this	I've NEVER tried this
20	12	65	Female	75	160	Yes	Knee	Yes	Yes	Yes	No	Yes	29.2969	Don't remember	No	No	No	No	No	No	No	No	Yes	Yes	No	Yes	Yes	Yes	Yes	No	No	I've NEVER tried this	I've NEVER tried this	I've NEVER tried this	Tried and STILL USING	I've NEVER tried this	Tried but NO LONGER using	Tried but NO LONGER using	I've NEVER tried this	I've NEVER tried this	Tried but NO LONGER using	I've NEVER tried this	Tried but NO LONGER using	I've NEVER tried this	Tried but NO LONGER using	I've NEVER tried this	I've NEVER tried this	Tried and STILL USING	I've NEVER tried this
23	12	63	Male	120	192	Yes	Both	Yes	Yes	Yes	Yes	Yes	32.5521	Yes	Yes	Yes	Yes	Yes	Yes	Yes	No	Yes	No	No	Yes	Yes	Yes	Not applicable	No	Yes	Yes	I've NEVER tried this	I've NEVER tried this	I've NEVER tried this	Tried and STILL USING	I've NEVER tried this	Tried but NO LONGER using	Tried but NO LONGER using	Tried and STILL USING	Tried but NO LONGER using	I've NEVER tried this	I've NEVER tried this	Tried and STILL USING	I've NEVER tried this	I've NEVER tried this	I've NEVER tried this	I've NEVER tried this	I've NEVER tried this	Tried and STILL USING
25	12	68	Female	90	170	Yes	Knee	Yes	Yes	No	Yes	Yes	31.1419	Yes	Yes	Yes	Yes	Yes	Yes	Yes	Yes	Yes	No such problems	No such problems	Yes	Yes	Yes	Not applicable	Yes	Yes	No	I've NEVER tried this	I've NEVER tried this	Tried and STILL USING	Tried and STILL USING	I've NEVER tried this	Tried but NO LONGER using	Tried and STILL USING	Tried but NO LONGER using	Tried but NO LONGER using	I've NEVER tried this	I've NEVER tried this	I've NEVER tried this	I've NEVER tried this	Tried but NO LONGER using	I've NEVER tried this	Tried and STILL USING	Tried and STILL USING	Tried and STILL USING
28	12	67	Female	74	159	Yes	Knee	No	Yes	No	Yes	Yes	29.271	Yes	Yes	Yes	Yes	Yes	Yes	Yes	Yes	Yes	Yes	Yes	Yes	Yes	Yes	Yes	Not applicable	No	Yes	Tried and STILL USING	I've NEVER tried this	I've NEVER tried this	Tried and STILL USING	Tried but NO LONGER using	Tried but NO LONGER using	Tried and STILL USING	Tried and STILL USING	Tried and STILL USING	Tried but NO LONGER using	I've NEVER tried this	I've NEVER tried this	I've NEVER tried this	I've NEVER tried this	Tried and STILL USING	Tried and STILL USING	I've NEVER tried this	Tried and STILL USING
33	12	51	Female	73	168	Yes	Both	Yes	Yes	Yes	Yes	Yes	25.8645	No	Yes	No	No	Yes	Yes	No Applicable	Not Applicable	Yes	No	No	Yes	Yes	Not applicable	Yes	No	Not severely troubled	No	I've NEVER tried this	I've NEVER tried this	Tried but NO LONGER using	I've NEVER tried this	Tried but NO LONGER using	Tried and STILL USING	Tried and STILL USING	Tried and STILL USING	Tried and STILL USING	Tried but NO LONGER using	Tried but NO LONGER using	I've NEVER tried this	I've NEVER tried this	I've NEVER tried this	I've NEVER tried this	Tried but NO LONGER using	Tried and STILL USING	Tried and STILL USING
34	12	54	Female	53	157	Yes	Both	Yes	No	No	No	Yes	21.5019	Don't remember	Yes	Don't remember	Yes	Yes	Don't remember	No Applicable	Not Applicable	No such problems	No such problems	No such problems	No	Yes	No	Not applicable	Not applicable	Not severely troubled	Not increasingly painful	Tried and STILL USING	I've NEVER tried this	I've NEVER tried this	I've NEVER tried this	I've NEVER tried this	Tried but NO LONGER using	Tried and STILL USING	Tried and STILL USING	Tried and STILL USING	I've NEVER tried this	I've NEVER tried this	Tried and STILL USING	I've NEVER tried this	I've NEVER tried this	I've NEVER tried this	I've NEVER tried this	I've NEVER tried this	Tried and STILL USING
37	12	58	Female	71	174	Yes	Hip	Yes	No	No	No	Yes	23.4509	No	No	No	No	Yes	No	No Applicable	Not Applicable	No	No such problems	Yes	No	Yes	Yes	Yes	No	No	No	Tried and STILL USING	I've NEVER tried this	Tried and STILL USING	Tried and STILL USING	I've NEVER tried this	I've NEVER tried this	Tried and STILL USING	I've NEVER tried this	I've NEVER tried this	I've NEVER tried this	I've NEVER tried this	Tried and STILL USING	I've NEVER tried this	Tried and STILL USING	Tried and STILL USING	I've NEVER tried this	Tried but NO LONGER using	Tried but NO LONGER using
49	12	68	Female	70	165	Yes	Both	Yes	No	Yes	No	Yes	25.7117	No	No	Yes	No	No	No	Yes	No	No	No	No	No	Yes	Yes	Yes	No	No	No	I've NEVER tried this	I've NEVER tried this	I've NEVER tried this	Tried and STILL USING	I've NEVER tried this	I've NEVER tried this	Tried and STILL USING	Tried and STILL USING	Tried and STILL USING	I've NEVER tried this	Tried but NO LONGER using	Tried but NO LONGER using	I've NEVER tried this	I've NEVER tried this	I've NEVER tried this	Tried and STILL USING	Tried and STILL USING	Tried and STILL USING
52	12	70	Female	79	161	Yes	Both	Yes	No	No	Yes	Yes	30.4772	Yes	Yes	Yes	No	Yes	Yes	Yes	Yes	No	No such problems	No such problems	No	Yes	No	Yes	No	Yes	Yes	I've NEVER tried this	I've NEVER tried this	Tried and STILL USING	Tried and STILL USING	I've NEVER tried this	Tried but NO LONGER using	Tried but NO LONGER using	Tried and STILL USING	I've NEVER tried this	I've NEVER tried this	Tried but NO LONGER using	Tried but NO LONGER using	Tried but NO LONGER using	I've NEVER tried this	I've NEVER tried this	Tried but NO LONGER using	Tried and STILL USING	Tried and STILL USING
55	12	68	Female	59	166	Yes	Hip	Yes	No	Yes	No	Yes	21.4109	No	Yes	No	Yes	Yes	Yes	No Applicable	Not Applicable	No such problems	No such problems	No such problems	No	Yes	No	Not applicable	Not applicable	Not severely troubled	Not increasingly painful	Tried but NO LONGER using	I've NEVER tried this	I've NEVER tried this	Tried and STILL USING	I've NEVER tried this	Tried and STILL USING	Tried and STILL USING	Tried and STILL USING	Tried and STILL USING	I've NEVER tried this	I've NEVER tried this	I've NEVER tried this	I've NEVER tried this	I've NEVER tried this	I've NEVER tried this	Tried and STILL USING	I've NEVER tried this	Tried and STILL USING
57	12	58	Female	96	166	Yes	Knee	No	Yes	Yes	No	No	34.8381	No	Yes	Yes	No	Yes	Yes	Yes	Yes	No	No such problems	No such problems	No	Yes	Not applicable	Not applicable	Not applicable	Not severely troubled	Not increasingly painful	I've NEVER tried this	I've NEVER tried this	Tried but NO LONGER using	Tried and STILL USING	I've NEVER tried this	Tried and STILL USING	Tried and STILL USING	Tried and STILL USING	Tried and STILL USING	I've NEVER tried this	I've NEVER tried this	I've NEVER tried this	I've NEVER tried this	Tried and STILL USING	Tried but NO LONGER using	Tried and STILL USING	Tried and STILL USING	Tried and STILL USING
60	12	63	Male	89	186	Yes	Both	Yes	No	Yes	No	No	25.7255	No	No	No	No	No	No	No Applicable	Not Applicable	No	No such problems	No such problems	No	Yes	No	No	Not applicable	No	No	I've NEVER tried this	I've NEVER tried this	I've NEVER tried this	Tried and STILL USING	I've NEVER tried this	I've NEVER tried this	I've NEVER tried this	Tried and STILL USING	I've NEVER tried this	I've NEVER tried this	I've NEVER tried this	Tried but NO LONGER using	I've NEVER tried this	I've NEVER tried this	I've NEVER tried this	I've NEVER tried this	I've NEVER tried this	Tried but NO LONGER using
61	12	85	Male	75	172	Yes	Knee	No	No	No	No	Yes	25.3515	Yes	Yes	Yes	Yes	Yes	Yes	No Applicable	Not Applicable	No such problems	No such problems	No such problems	No pain/discomfort	Yes	No	Not applicable	Yes	Not severely troubled	Not increasingly painful	Tried but NO LONGER using	I've NEVER tried this	I've NEVER tried this	I've NEVER tried this	I've NEVER tried this	Tried but NO LONGER using	Tried and STILL USING	Tried but NO LONGER using	Tried but NO LONGER using	Tried but NO LONGER using	I've NEVER tried this	I've NEVER tried this	I've NEVER tried this	I've NEVER tried this	I've NEVER tried this	I've NEVER tried this	I've NEVER tried this	I've NEVER tried this
64	12	74	Male	91	178	Yes	Hip	No	No	Yes	No	Yes	28.7211	Don't remember	Yes	Yes	No	Yes	No	No	No	No such problems	Yes	No	No	Yes	No	Yes	Not applicable	Not severely troubled	Not increasingly painful	Tried but NO LONGER using	I've NEVER tried this	I've NEVER tried this	Tried and STILL USING	I've NEVER tried this	Tried but NO LONGER using	Tried but NO LONGER using	Tried but NO LONGER using	Tried but NO LONGER using	Tried but NO LONGER using	I've NEVER tried this	I've NEVER tried this	I've NEVER tried this	I've NEVER tried this	Tried but NO LONGER using	I've NEVER tried this	I've NEVER tried this	I've NEVER tried this
65	12	72	Female	105	148	Yes	Both	No	Yes	No	Yes	Yes	47.9364	Yes	Yes	Yes	Yes	Yes	Yes	Yes	Yes	No	Yes	No	No	Yes	Yes	Yes	Yes	Yes	Yes	I've NEVER tried this	I've NEVER tried this	Tried but NO LONGER using	Tried and STILL USING	Tried but NO LONGER using	Tried but NO LONGER using	Tried but NO LONGER using	Tried but NO LONGER using	Tried but NO LONGER using	Tried and STILL USING	Tried but NO LONGER using	Tried but NO LONGER using	I've NEVER tried this	Tried but NO LONGER using	Tried but NO LONGER using	I've NEVER tried this	I've NEVER tried this	Tried but NO LONGER using
68	12	69	Female	76	160	Yes	Knee	Yes	Yes	Yes	Yes	Yes	29.6875	Yes	Yes	Yes	Yes	Yes	Yes	No	No	Yes	Yes	Yes	Yes	Yes	Yes	Yes	No	Yes	Yes	I've NEVER tried this	I've NEVER tried this	I've NEVER tried this	Tried and STILL USING	I've NEVER tried this	Tried and STILL USING	Tried and STILL USING	Tried and STILL USING	Tried and STILL USING	Tried but NO LONGER using	Tried but NO LONGER using	Tried but NO LONGER using	I've NEVER tried this	I've NEVER tried this	I've NEVER tried this	Tried but NO LONGER using	Tried but NO LONGER using	Tried but NO LONGER using
73	12	70	Female	90	161	Yes	Both	Yes	Yes	No	Yes	Yes	34.7209	No	Don't remember	Don't remember	Yes	Yes	Yes	Yes	Yes	Yes	No	No such problems	Yes	Yes	Yes	Yes	Yes	No	Yes	Tried and STILL USING	I've NEVER tried this	Tried and STILL USING	Tried and STILL USING	I've NEVER tried this	Tried and STILL USING	Tried and STILL USING	I've NEVER tried this	I've NEVER tried this	I've NEVER tried this	Tried and STILL USING	I've NEVER tried this	I've NEVER tried this	I've NEVER tried this	Tried and STILL USING	Tried and STILL USING	I've NEVER tried this	Tried and STILL USING
76	12	69	Male	69	178	Yes	Hip	No	No	Yes	No	Yes	21.7776	Yes	No	Yes	Yes	Yes	No	No Applicable	Not Applicable	No such problems	No such problems	No such problems	No	No	Not applicable	Not applicable	Not applicable	Not severely troubled	Not increasingly painful	I've NEVER tried this	I've NEVER tried this	I've NEVER tried this	I've NEVER tried this	I've NEVER tried this	I've NEVER tried this	I've NEVER tried this	I've NEVER tried this	I've NEVER tried this	I've NEVER tried this	I've NEVER tried this	I've NEVER tried this	I've NEVER tried this	I've NEVER tried this	I've NEVER tried this	I've NEVER tried this	I've NEVER tried this	I've NEVER tried this
80	12	64	Female	92	164	Yes	Knee	Yes	Yes	Yes	Yes	Yes	34.2058	Yes	Yes	Yes	Yes	Yes	Yes	Yes	Yes	Yes	Yes	No	Yes	Yes	Yes	Yes	Not applicable	No	Yes	Tried and STILL USING	I've NEVER tried this	I've NEVER tried this	Tried and STILL USING	Tried and STILL USING	Tried and STILL USING	Tried and STILL USING	Tried and STILL USING	Tried and STILL USING	Tried and STILL USING	I've NEVER tried this	I've NEVER tried this	I've NEVER tried this	Tried and STILL USING	Tried and STILL USING	Tried and STILL USING	Tried and STILL USING	Tried and STILL USING
99	12	69	Female	76	165	Yes	Both	Yes	No	Yes	No	No	27.9155	No	No	No	No	Yes	Yes	No	Yes	No	No	No	No pain/discomfort	Yes	No	Yes	Not applicable	Not severely troubled	Not increasingly painful	I've NEVER tried this	I've NEVER tried this	Tried and STILL USING	Tried and STILL USING	I've NEVER tried this	Tried and STILL USING	Tried and STILL USING	Tried and STILL USING	Tried and STILL USING	I've NEVER tried this	I've NEVER tried this	I've NEVER tried this	I've NEVER tried this	I've NEVER tried this	I've NEVER tried this	I've NEVER tried this	Tried and STILL USING	I've NEVER tried this
100	12	56	Female	55	149	Yes	Knee	Yes	Yes	Yes	Yes	Yes	24.7737	Yes	Yes	No	No	No	No	No	Not Applicable	No	No	No	No	Yes	No	No	No	Yes	Yes	I've NEVER tried this	I've NEVER tried this	I've NEVER tried this	Tried and STILL USING	I've NEVER tried this	Tried but NO LONGER using	I've NEVER tried this	I've NEVER tried this	Tried but NO LONGER using	I've NEVER tried this	I've NEVER tried this	Tried and STILL USING	I've NEVER tried this	Tried but NO LONGER using	I've NEVER tried this	Tried but NO LONGER using	Tried and STILL USING	Tried and STILL USING
104	12	62	Female	80	162	Yes	Hip	Yes	Yes	Yes	Yes	Yes	30.4832	Yes	No	No	No	No	No	Yes	No	No	No	No	No	Yes	Yes	Yes	No	Yes	Yes	I've NEVER tried this	I've NEVER tried this	I've NEVER tried this	Tried and STILL USING	I've NEVER tried this	I've NEVER tried this	I've NEVER tried this	I've NEVER tried this	I've NEVER tried this	I've NEVER tried this	I've NEVER tried this	I've NEVER tried this	I've NEVER tried this	I've NEVER tried this	I've NEVER tried this	I've NEVER tried this	I've NEVER tried this	Tried and STILL USING
105	12	73	Female	66	161	Yes	Both	Yes	No	No	No	Yes	25.462	Don't remember	Yes	Yes	Yes	Yes	Yes	No Applicable	Not Applicable	No such problems	No such problems	No such problems	Yes	Yes	Yes	Not applicable	Not applicable	Not severely troubled	No	I've NEVER tried this	I've NEVER tried this	I've NEVER tried this	Tried and STILL USING	Tried and STILL USING	I've NEVER tried this	Tried and STILL USING	Tried and STILL USING	Tried and STILL USING	Tried and STILL USING	I've NEVER tried this	I've NEVER tried this	I've NEVER tried this	I've NEVER tried this	I've NEVER tried this	I've NEVER tried this	I've NEVER tried this	I've NEVER tried this
109	12	66	Female	125	164	Yes	Knee	Yes	No	No	No	Yes	46.4753	No	No	No	No	Yes	Yes	Yes	No	No	No such problems	No such problems	No	Yes	Not applicable	Not applicable	Not applicable	Not severely troubled	Not increasingly painful	I've NEVER tried this	I've NEVER tried this	Tried but NO LONGER using	Tried and STILL USING	Tried but NO LONGER using	Tried but NO LONGER using	Tried and STILL USING	I've NEVER tried this	I've NEVER tried this	I've NEVER tried this	Tried but NO LONGER using	I've NEVER tried this	I've NEVER tried this	I've NEVER tried this	I've NEVER tried this	Tried but NO LONGER using	I've NEVER tried this	Tried but NO LONGER using
110	12	54	Female	69	161	Yes	Hip	No	No	Yes	No	Yes	26.6193	Yes	Yes	Yes	Yes	Yes	Yes	Yes	No	No such problems	No such problems	No such problems	Yes	Yes	No	Yes	Yes	Not severely troubled	Yes	I've NEVER tried this	I've NEVER tried this	I've NEVER tried this	Tried and STILL USING	I've NEVER tried this	Tried and STILL USING	Tried and STILL USING	Tried and STILL USING	Tried and STILL USING	I've NEVER tried this	I've NEVER tried this	I've NEVER tried this	Tried but NO LONGER using	Tried and STILL USING	Tried but NO LONGER using	I've NEVER tried this	I've NEVER tried this	I've NEVER tried this
117	12	65	Female	92	163	Yes	Knee	Yes	No	No	Yes	Yes	34.6268	No	No	No	No	No	Yes	Yes	No	Yes	No	No such problems	No	Yes	Not applicable	Not applicable	Not applicable	Yes	Yes	I've NEVER tried this	I've NEVER tried this	Tried but NO LONGER using	Tried and STILL USING	I've NEVER tried this	Tried and STILL USING	Tried and STILL USING	Tried and STILL USING	Tried and STILL USING	Tried but NO LONGER using	Tried but NO LONGER using	Tried but NO LONGER using	Tried but NO LONGER using	Tried but NO LONGER using	Tried and STILL USING	Tried and STILL USING	Tried and STILL USING	Tried and STILL USING
118	12	54	Female	56	150	Yes	Knee	Yes	No	Yes	No	No	24.8889	No	No	No	No	No	No	No Applicable	Not Applicable	No such problems	No such problems	No such problems	Yes	Yes	Not applicable	Not applicable	Not applicable	Not severely troubled	Not increasingly painful	I've NEVER tried this	I've NEVER tried this	I've NEVER tried this	I've NEVER tried this	I've NEVER tried this	I've NEVER tried this	Tried and STILL USING	I've NEVER tried this	I've NEVER tried this	I've NEVER tried this	I've NEVER tried this	I've NEVER tried this	I've NEVER tried this	I've NEVER tried this	I've NEVER tried this	Tried and STILL USING	Tried and STILL USING	Tried but NO LONGER using
121	12	57	Female	107	165	Yes	Knee	Yes	Yes	Yes	Yes	Yes	39.3021	Yes	Yes	Yes	Yes	Yes	Yes	Yes	Yes	No such problems	No such problems	No such problems	Yes	Yes	Yes	Not applicable	Not applicable	Yes	Yes	Tried but NO LONGER using	I've NEVER tried this	Tried but NO LONGER using	Tried and STILL USING	Tried but NO LONGER using	Tried but NO LONGER using	Tried and STILL USING	Tried but NO LONGER using	I've NEVER tried this	I've NEVER tried this	Tried but NO LONGER using	Tried but NO LONGER using	I've NEVER tried this	I've NEVER tried this	Tried but NO LONGER using	I've NEVER tried this	Tried and STILL USING	I've NEVER tried this
126	12	56	Female	95	172	Yes	Knee	Yes	Yes	Yes	No	Yes	32.112	No	No	No	Yes	Yes	No	Yes	No	No	No such problems	No such problems	No	Yes	No	Not applicable	Not applicable	Not severely troubled	No	I've NEVER tried this	I've NEVER tried this	I've NEVER tried this	Tried and STILL USING	I've NEVER tried this	I've NEVER tried this	Tried and STILL USING	Tried and STILL USING	I've NEVER tried this	I've NEVER tried this	I've NEVER tried this	I've NEVER tried this	I've NEVER tried this	I've NEVER tried this	Tried and STILL USING	I've NEVER tried this	Tried and STILL USING	I've NEVER tried this
127	12	62	Female	70	153	Yes	Hip	Yes	Yes	Yes	Yes	Yes	29.903	Yes	Yes	No	No	Yes	Yes	Yes	No	Yes	No	No such problems	Yes	Yes	Not applicable	Not applicable	Yes	Not severely troubled	Yes	I've NEVER tried this	I've NEVER tried this	I've NEVER tried this	Tried and STILL USING	I've NEVER tried this	Tried but NO LONGER using	Tried and STILL USING	Tried and STILL USING	Tried and STILL USING	I've NEVER tried this	I've NEVER tried this	I've NEVER tried this	I've NEVER tried this	Tried but NO LONGER using	Tried but NO LONGER using	Tried but NO LONGER using	Tried and STILL USING	Tried but NO LONGER using
130	12	58	Female	100	172	Yes	Hip	Yes	Yes	Yes	No	Yes	33.8021	No	No	No	Yes	Yes	Yes	Yes	No	Yes	No such problems	No such problems	Yes	Yes	No	Not applicable	Not applicable	Not severely troubled	Not increasingly painful	I've NEVER tried this	I've NEVER tried this	I've NEVER tried this	Tried and STILL USING	I've NEVER tried this	I've NEVER tried this	Tried and STILL USING	I've NEVER tried this	I've NEVER tried this	I've NEVER tried this	I've NEVER tried this	I've NEVER tried this	I've NEVER tried this	I've NEVER tried this	I've NEVER tried this	I've NEVER tried this	I've NEVER tried this	I've NEVER tried this
131	12	70	Male	94	185	Yes	Hip	Yes	Yes	No	No	No	27.4653	Yes	Yes	Yes	No	Yes	No	No	No	No	No such problems	No such problems	No	Yes	No	Yes	No	Not severely troubled	Yes	Tried and STILL USING	I've NEVER tried this	I've NEVER tried this	Tried and STILL USING	I've NEVER tried this	I've NEVER tried this	I've NEVER tried this	Tried but NO LONGER using	Tried but NO LONGER using	I've NEVER tried this	Tried and STILL USING	Tried and STILL USING	I've NEVER tried this	I've NEVER tried this	I've NEVER tried this	I've NEVER tried this	Tried but NO LONGER using	I've NEVER tried this
146	12	66	Female	102	153	No		No	No	No	No	No	43.573	Don't remember	Yes	No	No	Yes	Yes	Yes	Yes	Yes	No such problems	No	No	Yes	Not applicable	Not applicable	Not applicable	Not severely troubled	Not increasingly painful	I've NEVER tried this	I've NEVER tried this	I've NEVER tried this	Tried and STILL USING	I've NEVER tried this	Tried but NO LONGER using	I've NEVER tried this	Tried and STILL USING	Tried but NO LONGER using	I've NEVER tried this	I've NEVER tried this	I've NEVER tried this	Tried but NO LONGER using	I've NEVER tried this	Tried but NO LONGER using	I've NEVER tried this	I've NEVER tried this	I've NEVER tried this
149	12	66	Female	105	169	Yes	Knee	Yes	No	Yes	Yes	Yes	36.7634	Yes	Yes	Yes	Yes	Yes	Yes	Yes	Yes	No such problems	No such problems	No such problems	Yes	Yes	Not applicable	Not applicable	Not applicable	Yes	Yes	Tried but NO LONGER using	I've NEVER tried this	Tried but NO LONGER using	Tried and STILL USING	Tried but NO LONGER using	Tried and STILL USING	Tried and STILL USING	Tried and STILL USING	Tried and STILL USING	Tried but NO LONGER using	I've NEVER tried this	I've NEVER tried this	I've NEVER tried this	Tried but NO LONGER using	Tried but NO LONGER using	Tried and STILL USING	Tried and STILL USING	Tried and STILL USING
162	12	64	Female	95	163	Yes	Both	Yes	Yes	Yes	Yes	Yes	35.756	No	No	No	No	Yes	No	No	No	No	No	No	No	Yes	Yes	Not applicable	No	Yes	Yes	I've NEVER tried this	I've NEVER tried this	I've NEVER tried this	Tried and STILL USING	I've NEVER tried this	I've NEVER tried this	I've NEVER tried this	I've NEVER tried this	I've NEVER tried this	I've NEVER tried this	I've NEVER tried this	I've NEVER tried this	I've NEVER tried this	I've NEVER tried this	I've NEVER tried this	I've NEVER tried this	I've NEVER tried this	I've NEVER tried this
166	12	48	Female	99	154	Yes	Knee	No	Yes	Yes	Yes	Yes	41.744	No	No	No	Yes	Yes	Yes	Yes	Yes	No	No such problems	No such problems	Yes	Yes	Yes	Not applicable	Yes	No	No	Tried but NO LONGER using	Tried but NO LONGER using	Tried and STILL USING	Tried and STILL USING	Tried and STILL USING	Tried and STILL USING	Tried but NO LONGER using	Tried and STILL USING	I've NEVER tried this	I've NEVER tried this	Tried but NO LONGER using	Tried but NO LONGER using	I've NEVER tried this	I've NEVER tried this	Tried but NO LONGER using	I've NEVER tried this	Tried and STILL USING	Tried but NO LONGER using
168	12	40	Male	138	180	Yes	Knee	Yes	Yes	Yes	Yes	Yes	42.5926	Yes	Yes	Don't remember	Yes	Yes	Yes	Yes	Yes	Yes	No	No such problems	Yes	Yes	Yes	Yes	Not applicable	No	No	Tried but NO LONGER using	I've NEVER tried this	Tried and STILL USING	Tried and STILL USING	I've NEVER tried this	Tried and STILL USING	I've NEVER tried this	I've NEVER tried this	Tried but NO LONGER using	I've NEVER tried this	I've NEVER tried this	I've NEVER tried this	I've NEVER tried this	Tried but NO LONGER using	I've NEVER tried this	I've NEVER tried this	I've NEVER tried this	I've NEVER tried this
172	12	69	Female	87	172	Yes	Both	Yes	Yes	Yes	No	Yes	29.4078	Yes	Yes	Yes	Yes	Yes	Yes	Yes	No	Yes	No	No	Yes	No	Yes	Yes	Yes	No	Yes	I've NEVER tried this	I've NEVER tried this	I've NEVER tried this	I've NEVER tried this	I've NEVER tried this	Tried but NO LONGER using	Tried and STILL USING	Tried and STILL USING	Tried and STILL USING	I've NEVER tried this	I've NEVER tried this	I've NEVER tried this	I've NEVER tried this	Tried but NO LONGER using	I've NEVER tried this	I've NEVER tried this	I've NEVER tried this	I've NEVER tried this
178	12	57	Female	64	160	Yes	Knee	Yes	Yes	No	No	Yes	25	Yes	Yes	Yes	Yes	Yes	No	No Applicable	Not Applicable	No	No	No	No	Yes	Not applicable	Not applicable	Not applicable	Not severely troubled	Not increasingly painful	Tried and STILL USING	I've NEVER tried this	I've NEVER tried this	Tried and STILL USING	I've NEVER tried this	I've NEVER tried this	Tried and STILL USING	Tried and STILL USING	Tried and STILL USING	I've NEVER tried this	I've NEVER tried this	I've NEVER tried this	I've NEVER tried this	I've NEVER tried this	I've NEVER tried this	I've NEVER tried this	Tried and STILL USING	Tried and STILL USING
182	12	53	Female	90	173	Yes	Hip	Yes	No	Yes	No	Yes	30.0712	No	No	No	Yes	Yes	No	Yes	Yes	Yes	No	No such problems	Yes	Yes	Yes	Yes	Yes	No	Yes	I've NEVER tried this	I've NEVER tried this	Tried but NO LONGER using	Tried but NO LONGER using	Tried but NO LONGER using	Tried but NO LONGER using	Tried but NO LONGER using	Tried but NO LONGER using	Tried but NO LONGER using	I've NEVER tried this	Tried but NO LONGER using	I've NEVER tried this	I've NEVER tried this	I've NEVER tried this	Tried but NO LONGER using	Tried but NO LONGER using	Tried but NO LONGER using	I've NEVER tried this
190	12	57	Female	69	168	Yes	Both	Yes	Yes	Yes	Yes	No	24.4473	No	No	No	No	No	No	No Applicable	Not Applicable	No	No such problems	No such problems	No	Yes	No	No	Not applicable	No	No	I've NEVER tried this	I've NEVER tried this	I've NEVER tried this	Tried and STILL USING	Tried and STILL USING	I've NEVER tried this	Tried and STILL USING	Tried and STILL USING	Tried and STILL USING	I've NEVER tried this	I've NEVER tried this	I've NEVER tried this	I've NEVER tried this	Tried and STILL USING	I've NEVER tried this	Tried and STILL USING	Tried and STILL USING	Tried and STILL USING
191	12	40	Male	120	180	Yes	Knee	Yes	Yes	Yes	Yes	Yes	37.037	Yes	Yes	Yes	Yes	Yes	No	Yes	No	No	No such problems	No such problems	No	No	Yes	Yes	No	No	No	I've NEVER tried this	I've NEVER tried this	I've NEVER tried this	Tried but NO LONGER using	I've NEVER tried this	Tried but NO LONGER using	Tried but NO LONGER using	Tried but NO LONGER using	Tried but NO LONGER using	I've NEVER tried this	Tried but NO LONGER using	Tried and STILL USING	I've NEVER tried this	I've NEVER tried this	I've NEVER tried this	I've NEVER tried this	I've NEVER tried this	I've NEVER tried this
198	12	74	Female	73	160	Yes	Both	Yes	Yes	No	Yes	Yes	28.5156	No	Yes	Yes	Yes	Yes	Yes	Yes	No	Yes	No	No	Yes	Yes	Yes	Yes	Yes	Yes	Yes	I've NEVER tried this	I've NEVER tried this	I've NEVER tried this	I've NEVER tried this	I've NEVER tried this	Tried and STILL USING	Tried and STILL USING	Tried and STILL USING	Tried and STILL USING	I've NEVER tried this	I've NEVER tried this	I've NEVER tried this	I've NEVER tried this	Tried and STILL USING	Tried and STILL USING	Tried and STILL USING	I've NEVER tried this	Tried and STILL USING
2	12	52	Female	67	178	Yes	Knee	Yes	Yes	No	Yes	Yes	21.1463	Don't remember	Yes	No	Yes	Yes	No	No	Not Applicable	No such problems	No such problems	No such problems	Yes	Yes	Yes	No	No	Yes	Yes	Tried and STILL USING	I've NEVER tried this	I've NEVER tried this	Tried and STILL USING	I've NEVER tried this	Tried but NO LONGER using	Tried and STILL USING	Tried and STILL USING	Tried and STILL USING	I've NEVER tried this	Tried but NO LONGER using	Tried and STILL USING	I've NEVER tried this	I've NEVER tried this	Tried but NO LONGER using	I've NEVER tried this	I've NEVER tried this	I've NEVER tried this
4	12	59	Female	64	161	Yes	Knee	Yes	Yes	No	No	Yes	24.6904	Yes	No	No	Yes	Yes	No	No Applicable	Not Applicable	No	No	No	Yes	Yes	Yes	Yes	Not applicable	No	No	I've NEVER tried this	I've NEVER tried this	I've NEVER tried this	I've NEVER tried this	I've NEVER tried this	I've NEVER tried this	I've NEVER tried this	Tried and STILL USING	I've NEVER tried this	I've NEVER tried this	Tried but NO LONGER using	Tried but NO LONGER using	I've NEVER tried this	I've NEVER tried this	I've NEVER tried this	I've NEVER tried this	I've NEVER tried this	I've NEVER tried this
5	12	53	Female	79	152	Yes	Knee	Yes	Yes	Yes	Yes	Yes	34.1932	Yes	Yes	Yes	Yes	Yes	No	No	No	No such problems	No	No such problems	Yes	Yes	Yes	Yes	No	Yes	Yes	I've NEVER tried this	I've NEVER tried this	I've NEVER tried this	Tried and STILL USING	I've NEVER tried this	I've NEVER tried this	Tried and STILL USING	Tried and STILL USING	Tried and STILL USING	I've NEVER tried this	I've NEVER tried this	I've NEVER tried this	I've NEVER tried this	I've NEVER tried this	I've NEVER tried this	I've NEVER tried this	Tried and STILL USING	I've NEVER tried this
6	12	61	Female	70	173	Yes	Hip	Yes	Yes	Yes	No	No	23.3887	Yes	Yes	Yes	Yes	Yes	Yes	No Applicable	Not Applicable	Yes	Yes	No such problems	Yes	No	Yes	No	Yes	No	Yes	Tried and STILL USING	I've NEVER tried this	I've NEVER tried this	I've NEVER tried this	I've NEVER tried this	Tried and STILL USING	Tried and STILL USING	Tried and STILL USING	Tried and STILL USING	Tried and STILL USING	I've NEVER tried this	I've NEVER tried this	I've NEVER tried this	I've NEVER tried this	I've NEVER tried this	Tried and STILL USING	Tried and STILL USING	Tried and STILL USING
7	12	55	Female	120	155	Yes	Knee	Yes	No	Yes	Yes	Yes	49.948	Yes	Yes	Yes	Yes	Yes	Yes	Yes	Yes	Yes	No	No such problems	Yes	Yes	Yes	No	No	No	No	I've NEVER tried this	I've NEVER tried this	I've NEVER tried this	Tried and STILL USING	I've NEVER tried this	Tried but NO LONGER using	Tried and STILL USING	Tried and STILL USING	Tried but NO LONGER using	Tried but NO LONGER using	Tried but NO LONGER using	I've NEVER tried this	I've NEVER tried this	I've NEVER tried this	Tried and STILL USING	I've NEVER tried this	I've NEVER tried this	I've NEVER tried this
9	12	57	Male	102	167	Yes	Both	Yes	Yes	Yes	No	Yes	36.5736	No	No	No	No	No	No	No	No	No	Yes	No	No	No	Yes	No	No	Yes	Yes	Tried and STILL USING	I've NEVER tried this	I've NEVER tried this	Tried and STILL USING	I've NEVER tried this	Tried but NO LONGER using	Tried but NO LONGER using	Tried but NO LONGER using	Tried but NO LONGER using	Tried and STILL USING	I've NEVER tried this	I've NEVER tried this	I've NEVER tried this	I've NEVER tried this	I've NEVER tried this	Tried and STILL USING	I've NEVER tried this	Tried and STILL USING
10	12	84	Male	81	160	Yes	Both	Yes	Yes	Yes	Yes	Yes	31.6406	Don't remember	Yes	Yes	Yes	Yes	Yes	No Applicable	Not Applicable	No	No	No	No	Yes	No	Yes	No	Yes	Yes	Tried and STILL USING	I've NEVER tried this	Tried and STILL USING	Tried and STILL USING	I've NEVER tried this	Tried but NO LONGER using	I've NEVER tried this	Tried and STILL USING	Tried and STILL USING	I've NEVER tried this	I've NEVER tried this	Tried and STILL USING	I've NEVER tried this	I've NEVER tried this	I've NEVER tried this	Tried and STILL USING	I've NEVER tried this	I've NEVER tried this
12	12	55	Female	75	170	Yes	Both	Yes	Yes	Yes	Yes	Yes	25.9516	Yes	Yes	Yes	Yes	Yes	Yes	Yes	Not Applicable	No such problems	No such problems	No such problems	Yes	Yes	No	Yes	Yes	Not severely troubled	Yes	Tried but NO LONGER using	I've NEVER tried this	Tried and STILL USING	Tried and STILL USING	I've NEVER tried this	Tried and STILL USING	Tried and STILL USING	Tried and STILL USING	Tried and STILL USING	I've NEVER tried this	Tried but NO LONGER using	Tried but NO LONGER using	Tried but NO LONGER using	Tried but NO LONGER using	Tried but NO LONGER using	Tried and STILL USING	Tried and STILL USING	Tried and STILL USING
14	12	43	Male	72	165	Yes	Knee	Yes	No	Yes	Yes	Yes	26.4463	Yes	Yes	Yes	Yes	Yes	Yes	No Applicable	Not Applicable	No	No	No	Yes	Yes	No	Yes	No	Yes	No	Tried and STILL USING	I've NEVER tried this	I've NEVER tried this	Tried and STILL USING	I've NEVER tried this	Tried and STILL USING	Tried and STILL USING	Tried and STILL USING	Tried and STILL USING	Tried but NO LONGER using	I've NEVER tried this	I've NEVER tried this	I've NEVER tried this	Tried but NO LONGER using	Tried but NO LONGER using	Tried and STILL USING	Tried and STILL USING	Tried and STILL USING
15	12	70	Female	135	163	Yes	Knee	Yes	Yes	No	Yes	Yes	50.8111	Yes	Yes	Yes	Yes	Yes	Yes	Yes	Yes	Yes	Yes	No	Yes	Yes	Yes	Not applicable	No	Yes	Yes	I've NEVER tried this	I've NEVER tried this	Tried but NO LONGER using	Tried and STILL USING	Tried but NO LONGER using	Tried but NO LONGER using	Tried and STILL USING	Tried and STILL USING	Tried and STILL USING	Tried and STILL USING	I've NEVER tried this	I've NEVER tried this	I've NEVER tried this	I've NEVER tried this	I've NEVER tried this	Tried but NO LONGER using	I've NEVER tried this	I've NEVER tried this
16	12	63	Female	65	155	Yes	Knee	Yes	Yes	No	Yes	Yes	27.0552	Yes	Yes	Yes	Yes	Yes	No	No Applicable	Not Applicable	No such problems	No such problems	No such problems	Yes	Yes	Yes	No	Yes	No	No	Tried and STILL USING	I've NEVER tried this	I've NEVER tried this	Tried but NO LONGER using	I've NEVER tried this	I've NEVER tried this	Tried and STILL USING	Tried and STILL USING	Tried and STILL USING	I've NEVER tried this	I've NEVER tried this	Tried and STILL USING	I've NEVER tried this	Tried and STILL USING	Tried and STILL USING	I've NEVER tried this	I've NEVER tried this	I've NEVER tried this
17	12	67	Female	69	168	Yes	Hip	Yes	Yes	Yes	Yes	Yes	24.4473	Yes	Yes	Yes	Yes	Yes	Yes	No Applicable	Not Applicable	Yes	Yes	Yes	Yes	Yes	Yes	Yes	No	Yes	Yes	Tried and STILL USING	I've NEVER tried this	I've NEVER tried this	I've NEVER tried this	I've NEVER tried this	Tried and STILL USING	Tried and STILL USING	Tried and STILL USING	Tried and STILL USING	Tried and STILL USING	I've NEVER tried this	I've NEVER tried this	I've NEVER tried this	I've NEVER tried this	I've NEVER tried this	Tried and STILL USING	Tried and STILL USING	Tried and STILL USING
22	12	62	Female	75	159	Yes	Knee	Yes	No	No	No	No	29.6665	No	No	No	No	No	No	Yes	No	No	No	No such problems	No	No	No	Yes	No	No	No	I've NEVER tried this	I've NEVER tried this	I've NEVER tried this	Tried but NO LONGER using	Tried but NO LONGER using	I've NEVER tried this	I've NEVER tried this	I've NEVER tried this	I've NEVER tried this	I've NEVER tried this	I've NEVER tried this	I've NEVER tried this	I've NEVER tried this	I've NEVER tried this	I've NEVER tried this	Tried and STILL USING	Tried and STILL USING	Tried and STILL USING
26	12	58	Female	57	153	Yes	Knee	Yes	Yes	Yes	Yes	Yes	24.3496	Yes	Yes	No	No	Yes	Yes	No Applicable	Not Applicable	No	No such problems	No such problems	No	Yes	No	No	No	Not severely troubled	No	I've NEVER tried this	I've NEVER tried this	I've NEVER tried this	I've NEVER tried this	I've NEVER tried this	Tried but NO LONGER using	Tried and STILL USING	Tried but NO LONGER using	Tried but NO LONGER using	I've NEVER tried this	Tried but NO LONGER using	Tried and STILL USING	I've NEVER tried this	I've NEVER tried this	I've NEVER tried this	Tried and STILL USING	Tried and STILL USING	Tried and STILL USING
27	12	52	Female	74	165	Yes	Both	Yes	Yes	No	Yes	Yes	27.1809	No	No	Yes	No	Yes	Yes	Yes	Yes	No	Yes	No	Yes	Yes	Yes	Yes	No	Yes	Yes	I've NEVER tried this	I've NEVER tried this	Tried and STILL USING	Tried and STILL USING	Tried but NO LONGER using	Tried and STILL USING	Tried but NO LONGER using	Tried and STILL USING	Tried and STILL USING	Tried but NO LONGER using	Tried but NO LONGER using	Tried and STILL USING	I've NEVER tried this	Tried but NO LONGER using	I've NEVER tried this	Tried but NO LONGER using	Tried and STILL USING	Tried and STILL USING
29	12	66	Female	100	183	Yes	Knee	Yes	Yes	Yes	Yes	Yes	29.8606	Yes	Yes	Yes	Yes	Yes	No	Yes	No	No	No	No such problems	No	Yes	Yes	Not applicable	No	No	Yes	Tried and STILL USING	I've NEVER tried this	I've NEVER tried this	Tried and STILL USING	I've NEVER tried this	Tried but NO LONGER using	Tried and STILL USING	Tried and STILL USING	Tried and STILL USING	I've NEVER tried this	Tried and STILL USING	I've NEVER tried this	I've NEVER tried this	I've NEVER tried this	I've NEVER tried this	Tried and STILL USING	Tried and STILL USING	Tried and STILL USING
30	12	51	Female	69	168	Yes	Knee	Yes	Yes	Yes	No	Yes	24.4473	Don't remember	No	Don't remember	Don't remember	Yes	Yes	No Applicable	Not Applicable	Yes	No such problems	No such problems	Yes	Yes	Yes	Yes	No	No	No	I've NEVER tried this	I've NEVER tried this	I've NEVER tried this	I've NEVER tried this	I've NEVER tried this	Tried but NO LONGER using	Tried and STILL USING	Tried and STILL USING	I've NEVER tried this	I've NEVER tried this	I've NEVER tried this	I've NEVER tried this	I've NEVER tried this	Tried but NO LONGER using	Tried but NO LONGER using	I've NEVER tried this	I've NEVER tried this	I've NEVER tried this
32	12	68	Female	112	154	Yes	Both	Yes	Yes	Yes	Yes	Yes	47.2255	No	No	No	Yes	Yes	Yes	Yes	No	No	No	No	No	Yes	Yes	Yes	No	Yes	Yes	Tried but NO LONGER using	I've NEVER tried this	Tried but NO LONGER using	Tried and STILL USING	Tried but NO LONGER using	Tried and STILL USING	Tried but NO LONGER using	Tried and STILL USING	I've NEVER tried this	Tried and STILL USING	I've NEVER tried this	Tried and STILL USING	I've NEVER tried this	I've NEVER tried this	Tried but NO LONGER using	Tried and STILL USING	I've NEVER tried this	Tried but NO LONGER using
35	12	57	Female	105	160	No		Yes	Yes	Yes	Yes	Yes	41.0156	Yes	Yes	Yes	Yes	Yes	Yes	Yes	No	No	No	No such problems	Yes	Yes	Yes	No	Yes	No	No	I've NEVER tried this	I've NEVER tried this	Tried but NO LONGER using	Tried and STILL USING	I've NEVER tried this	Tried but NO LONGER using	Tried and STILL USING	I've NEVER tried this	I've NEVER tried this	I've NEVER tried this	I've NEVER tried this	I've NEVER tried this	I've NEVER tried this	I've NEVER tried this	Tried and STILL USING	Tried and STILL USING	Tried and STILL USING	Tried and STILL USING
36	12	57	Female	86	164	Yes	Knee	Yes	Yes	Yes	Yes	Yes	31.975	No	Yes	No	No	Yes	Don't remember	No	No	Yes	Yes	No	Yes	Yes	Not applicable	Yes	No	Yes	Yes	I've NEVER tried this	I've NEVER tried this	I've NEVER tried this	Tried but NO LONGER using	I've NEVER tried this	Tried but NO LONGER using	Tried but NO LONGER using	I've NEVER tried this	Tried but NO LONGER using	I've NEVER tried this	Tried but NO LONGER using	I've NEVER tried this	I've NEVER tried this	I've NEVER tried this	Tried but NO LONGER using	I've NEVER tried this	I've NEVER tried this	I've NEVER tried this
38	12	62	Female	42	150	Yes	Knee	No	No	No	No	No	18.6667	Yes	No	Yes	No	Yes	Yes	No Applicable	Not Applicable	No such problems	No such problems	No such problems	No	Yes	Not applicable	Not applicable	Not applicable	Not severely troubled	Not increasingly painful	Tried and STILL USING	I've NEVER tried this	I've NEVER tried this	I've NEVER tried this	I've NEVER tried this	I've NEVER tried this	Tried and STILL USING	I've NEVER tried this	I've NEVER tried this	I've NEVER tried this	I've NEVER tried this	I've NEVER tried this	I've NEVER tried this	I've NEVER tried this	I've NEVER tried this	I've NEVER tried this	Tried and STILL USING	I've NEVER tried this
39	12	53	Female	110	164	Yes	Knee	Yes	Yes	Yes	Yes	Yes	40.8983	Yes	Yes	Yes	Yes	Yes	Yes	Yes	No	No	No	No	Yes	Yes	No	Not applicable	Not applicable	Yes	Yes	Tried and STILL USING	Tried but NO LONGER using	I've NEVER tried this	Tried and STILL USING	I've NEVER tried this	Tried and STILL USING	Tried and STILL USING	Tried and STILL USING	Tried and STILL USING	Tried but NO LONGER using	Tried but NO LONGER using	Tried but NO LONGER using	I've NEVER tried this	Tried but NO LONGER using	Tried and STILL USING	Tried and STILL USING	Tried and STILL USING	I've NEVER tried this
42	12	51	Female	86	150	Yes	Knee	Yes	Yes	Yes	No	Yes	38.2222	Yes	Yes	Yes	Yes	Yes	Yes	Yes	No	Yes	No such problems	No such problems	Yes	Yes	Yes	Yes	Yes	Yes	Yes	Tried and STILL USING	I've NEVER tried this	I've NEVER tried this	Tried and STILL USING	Tried and STILL USING	Tried and STILL USING	Tried but NO LONGER using	Tried but NO LONGER using	Tried but NO LONGER using	I've NEVER tried this	I've NEVER tried this	I've NEVER tried this	I've NEVER tried this	Tried and STILL USING	I've NEVER tried this	I've NEVER tried this	Tried and STILL USING	Tried and STILL USING
43	12	36	Female	87	164	Yes	Knee	Yes	Yes	Yes	No	Yes	32.3468	Don't remember	Don't remember	Yes	Yes	Yes	No	Yes	No	No	No such problems	No such problems	No	No	No	Yes	No	No	Yes	I've NEVER tried this	I've NEVER tried this	I've NEVER tried this	Tried and STILL USING	I've NEVER tried this	I've NEVER tried this	Tried and STILL USING	Tried and STILL USING	Tried and STILL USING	I've NEVER tried this	I've NEVER tried this	Tried and STILL USING	I've NEVER tried this	I've NEVER tried this	I've NEVER tried this	I've NEVER tried this	Tried but NO LONGER using	I've NEVER tried this
44	12	48	Female	98	165	Yes	Both	Yes	Yes	Yes	Yes	Yes	35.9963	No	Yes	No	Yes	Yes	Yes	Yes	No	Yes	Yes	Yes	Yes	Yes	Yes	No	Yes	Yes	Yes	Tried but NO LONGER using	I've NEVER tried this	I've NEVER tried this	Tried and STILL USING	I've NEVER tried this	Tried and STILL USING	Tried and STILL USING	Tried and STILL USING	Tried and STILL USING	Tried and STILL USING	I've NEVER tried this	Tried and STILL USING	I've NEVER tried this	Tried but NO LONGER using	Tried but NO LONGER using	I've NEVER tried this	Tried but NO LONGER using	I've NEVER tried this
45	12	65	Female	56	148	Yes	Knee	Yes	Yes	Yes	Yes	Yes	25.5661	Yes	Yes	Yes	Yes	Yes	Yes	Yes	No	Yes	No such problems	No such problems	Yes	Yes	Yes	Not applicable	Not applicable	Yes	Yes	Tried but NO LONGER using	Tried but NO LONGER using	I've NEVER tried this	Tried and STILL USING	I've NEVER tried this	Tried but NO LONGER using	Tried and STILL USING	Tried and STILL USING	I've NEVER tried this	Tried but NO LONGER using	I've NEVER tried this	I've NEVER tried this	I've NEVER tried this	I've NEVER tried this	I've NEVER tried this	I've NEVER tried this	I've NEVER tried this	I've NEVER tried this
46	12	50	Male	80	178	Yes	Knee	Yes	Yes	Yes	Yes	Yes	25.2493	Yes	No	Yes	No	Yes	No	No Applicable	Not Applicable	No	No such problems	No such problems	No	Yes	No	Not applicable	No	No	Yes	I've NEVER tried this	I've NEVER tried this	I've NEVER tried this	Tried and STILL USING	I've NEVER tried this	Tried but NO LONGER using	I've NEVER tried this	I've NEVER tried this	I've NEVER tried this	I've NEVER tried this	I've NEVER tried this	Tried but NO LONGER using	I've NEVER tried this	I've NEVER tried this	I've NEVER tried this	Tried and STILL USING	I've NEVER tried this	Tried and STILL USING
47	12	62	Male	101	183	Yes	Knee	Yes	Yes	Yes	Yes	Yes	30.1592	Yes	Yes	Yes	Yes	Yes	Yes	No	Not Applicable	Yes	No such problems	No such problems	Yes	No	No	Yes	No	Yes	Yes	I've NEVER tried this	I've NEVER tried this	I've NEVER tried this	I've NEVER tried this	I've NEVER tried this	Tried and STILL USING	Tried and STILL USING	Tried and STILL USING	Tried and STILL USING	I've NEVER tried this	I've NEVER tried this	Tried but NO LONGER using	I've NEVER tried this	I've NEVER tried this	I've NEVER tried this	Tried and STILL USING	I've NEVER tried this	Tried and STILL USING
48	12	58	Male	105	180	Yes	Knee	Yes	Yes	Yes	Yes	Yes	32.4074	Yes	Yes	Yes	Yes	Yes	Yes	Yes	Yes	Yes	No	No	Yes	No	Yes	Yes	Yes	Yes	Yes	Tried and STILL USING	I've NEVER tried this	Tried and STILL USING	Tried and STILL USING	Tried but NO LONGER using	Tried and STILL USING	Tried and STILL USING	Tried and STILL USING	Tried and STILL USING	Tried but NO LONGER using	Tried but NO LONGER using	Tried but NO LONGER using	I've NEVER tried this	I've NEVER tried this	I've NEVER tried this	I've NEVER tried this	Tried and STILL USING	Tried and STILL USING
53	12	67	Female	66	171	No		No	No	No	No	No	22.571	No	Yes	Yes	Yes	Yes	Yes	No Applicable	Not Applicable	No such problems	No such problems	No such problems	No	No	Yes	Yes	Not applicable	Not severely troubled	Not increasingly painful	Tried and STILL USING	I've NEVER tried this	I've NEVER tried this	I've NEVER tried this	I've NEVER tried this	Tried but NO LONGER using	I've NEVER tried this	Tried and STILL USING	Tried and STILL USING	I've NEVER tried this	I've NEVER tried this	I've NEVER tried this	I've NEVER tried this	I've NEVER tried this	Tried but NO LONGER using	I've NEVER tried this	I've NEVER tried this	I've NEVER tried this
54	12	56	Female	76	170	Yes	Knee	Yes	No	Yes	No	Yes	26.2976	Yes	Yes	Yes	Yes	Yes	Yes	No Applicable	Not Applicable	No such problems	No such problems	No such problems	Yes	Yes	Not applicable	Not applicable	Yes	Not severely troubled	Not increasingly painful	I've NEVER tried this	I've NEVER tried this	Tried but NO LONGER using	I've NEVER tried this	I've NEVER tried this	I've NEVER tried this	Tried and STILL USING	Tried and STILL USING	Tried and STILL USING	I've NEVER tried this	I've NEVER tried this	I've NEVER tried this	I've NEVER tried this	Tried and STILL USING	Tried but NO LONGER using	Tried and STILL USING	Tried and STILL USING	Tried and STILL USING
58	12	63	Male	109	183	Yes	Knee	Yes	Yes	Yes	No	Yes	32.548	Yes	Yes	Yes	Yes	Yes	No	Yes	Yes	No such problems	No such problems	No such problems	No pain/discomfort	Yes	Not applicable	Yes	Not applicable	Not severely troubled	Not increasingly painful	Tried and STILL USING	I've NEVER tried this	Tried and STILL USING	Tried and STILL USING	I've NEVER tried this	Tried but NO LONGER using	Tried and STILL USING	Tried and STILL USING	Tried and STILL USING	I've NEVER tried this	I've NEVER tried this	Tried but NO LONGER using	I've NEVER tried this	I've NEVER tried this	I've NEVER tried this	I've NEVER tried this	I've NEVER tried this	I've NEVER tried this
62	12	74	Female	66	152	Yes	Knee	Yes	Yes	Yes	Yes	Yes	28.5665	Yes	Yes	Yes	Yes	Yes	No	No Applicable	Not Applicable	Yes	Yes	Yes	Yes	Yes	Yes	Not applicable	Yes	No	Yes	Tried but NO LONGER using	I've NEVER tried this	Tried but NO LONGER using	Tried and STILL USING	I've NEVER tried this	Tried but NO LONGER using	Tried but NO LONGER using	Tried and STILL USING	Tried and STILL USING	Tried and STILL USING	I've NEVER tried this	I've NEVER tried this	I've NEVER tried this	Tried but NO LONGER using	Tried but NO LONGER using	Tried and STILL USING	Tried but NO LONGER using	Tried but NO LONGER using
63	12	67	Female	64	157	Yes	Hip	Yes	No	Yes	Yes	Yes	25.9645	No	No	Yes	Yes	Yes	No	No	No	No such problems	No such problems	No such problems	Yes	Yes	No	No	No	Not severely troubled	Not increasingly painful	I've NEVER tried this	I've NEVER tried this	I've NEVER tried this	Tried and STILL USING	I've NEVER tried this	I've NEVER tried this	I've NEVER tried this	I've NEVER tried this	I've NEVER tried this	I've NEVER tried this	I've NEVER tried this	I've NEVER tried this	I've NEVER tried this	I've NEVER tried this	I've NEVER tried this	Tried and STILL USING	I've NEVER tried this	Tried and STILL USING
66	12	59	Male	89	178	Yes	Knee	Yes	Yes	Yes	Yes	Yes	28.0899	Yes	Don't remember	Yes	Don't remember	Yes	Yes	No	No	No	No	No	Yes	Yes	No	Yes	No	Yes	Yes	Tried but NO LONGER using	I've NEVER tried this	Tried and STILL USING	Tried and STILL USING	I've NEVER tried this	Tried but NO LONGER using	Tried but NO LONGER using	Tried but NO LONGER using	I've NEVER tried this	I've NEVER tried this	I've NEVER tried this	Tried and STILL USING	I've NEVER tried this	I've NEVER tried this	I've NEVER tried this	Tried and STILL USING	I've NEVER tried this	Tried and STILL USING
67	12	62	Female	98	167	Yes	Knee	Yes	Yes	Yes	Yes	Yes	35.1393	Yes	Yes	Yes	Yes	Yes	Yes	Yes	Yes	No such problems	Yes	No such problems	Yes	Yes	No	Yes	Not applicable	Not severely troubled	Yes	Tried and STILL USING	I've NEVER tried this	Tried but NO LONGER using	Tried and STILL USING	Tried but NO LONGER using	Tried but NO LONGER using	Tried and STILL USING	Tried and STILL USING	Tried and STILL USING	Tried but NO LONGER using	Tried but NO LONGER using	Tried but NO LONGER using	I've NEVER tried this	I've NEVER tried this	Tried but NO LONGER using	Tried and STILL USING	Tried and STILL USING	Tried and STILL USING
70	12	50	Male	96	187	Yes	Knee	Yes	Yes	Yes	Yes	Yes	27.4529	Yes	Yes	Yes	Yes	Yes	Yes	No Applicable	Not Applicable	No	No	No	No	No	Yes	Yes	Yes	Yes	Yes	Tried but NO LONGER using	I've NEVER tried this	Tried but NO LONGER using	I've NEVER tried this	I've NEVER tried this	Tried and STILL USING	Tried and STILL USING	Tried and STILL USING	Tried and STILL USING	I've NEVER tried this	Tried but NO LONGER using	Tried but NO LONGER using	I've NEVER tried this	Tried and STILL USING	I've NEVER tried this	I've NEVER tried this	Tried and STILL USING	I've NEVER tried this
71	12	67	Male	103	180	Yes	Hip	Yes	No	Yes	No	No	31.7901	No	No	No	No	No	No	Yes	No	Yes	Yes	No	Yes	Yes	No	No	No	No	No	I've NEVER tried this	I've NEVER tried this	I've NEVER tried this	I've NEVER tried this	I've NEVER tried this	I've NEVER tried this	I've NEVER tried this	I've NEVER tried this	I've NEVER tried this	I've NEVER tried this	I've NEVER tried this	I've NEVER tried this	I've NEVER tried this	I've NEVER tried this	I've NEVER tried this	I've NEVER tried this	I've NEVER tried this	I've NEVER tried this
72	12	67	Female	108	162	Yes	Both	Yes	Yes	Yes	No	Yes	41.1523	No	No	No	Yes	Yes	Yes	Yes	Yes	Yes	No	No	No	Yes	Yes	Yes	No	No	No	Tried and STILL USING	Tried but NO LONGER using	Tried and STILL USING	Tried and STILL USING	Tried and STILL USING	Tried and STILL USING	I've NEVER tried this	Tried and STILL USING	Tried and STILL USING	Tried and STILL USING	I've NEVER tried this	I've NEVER tried this	I've NEVER tried this	Tried and STILL USING	I've NEVER tried this	I've NEVER tried this	I've NEVER tried this	I've NEVER tried this
74	12	64	Female	112	170	Yes	Knee	Yes	No	No	Yes	Yes	38.7543	No	No	No	No	Yes	No	No	No	No such problems	No such problems	No such problems	Yes	No	No	Yes	Not applicable	Not severely troubled	Yes	I've NEVER tried this	I've NEVER tried this	I've NEVER tried this	Tried and STILL USING	Tried but NO LONGER using	Tried but NO LONGER using	Tried and STILL USING	Tried and STILL USING	Tried and STILL USING	I've NEVER tried this	I've NEVER tried this	I've NEVER tried this	I've NEVER tried this	I've NEVER tried this	Tried but NO LONGER using	Tried and STILL USING	Tried and STILL USING	Tried and STILL USING
77	12	65	Male	117	178	Yes	Knee	Yes	Yes	Yes	Yes	Yes	36.9272	No	No	No	No	No	Yes	Yes	Yes	Yes	Yes	Yes	Yes	Yes	Yes	Yes	Yes	Yes	Yes	I've NEVER tried this	I've NEVER tried this	Tried and STILL USING	Tried and STILL USING	Tried but NO LONGER using	Tried but NO LONGER using	Tried but NO LONGER using	Tried but NO LONGER using	Tried but NO LONGER using	I've NEVER tried this	Tried and STILL USING	Tried but NO LONGER using	I've NEVER tried this	I've NEVER tried this	I've NEVER tried this	I've NEVER tried this	I've NEVER tried this	I've NEVER tried this
79	12	72	Male	98	172	Yes	Both	Yes	Yes	Yes	Yes	Yes	33.126	Don't remember	Don't remember	Don't remember	Don't remember	No	No	Yes	No	Yes	No	No	Yes	Yes	Yes	Not applicable	No	Yes	Yes	I've NEVER tried this	I've NEVER tried this	I've NEVER tried this	Tried and STILL USING	I've NEVER tried this	I've NEVER tried this	I've NEVER tried this	I've NEVER tried this	I've NEVER tried this	I've NEVER tried this	I've NEVER tried this	I've NEVER tried this	I've NEVER tried this	I've NEVER tried this	I've NEVER tried this	I've NEVER tried this	I've NEVER tried this	I've NEVER tried this
81	12	57	Female	65	176	Yes	Hip	Yes	Yes	Yes	Yes	Yes	20.984	Yes	Yes	Yes	Yes	Yes	Yes	No Applicable	Not Applicable	No such problems	No such problems	No such problems	Yes	Yes	Yes	Yes	Yes	Yes	Yes	I've NEVER tried this	I've NEVER tried this	I've NEVER tried this	I've NEVER tried this	I've NEVER tried this	Tried and STILL USING	Tried and STILL USING	Tried and STILL USING	Tried and STILL USING	I've NEVER tried this	I've NEVER tried this	I've NEVER tried this	I've NEVER tried this	I've NEVER tried this	I've NEVER tried this	Tried and STILL USING	Tried and STILL USING	I've NEVER tried this
82	12	67	Male	83	193	Yes	Knee	Yes	Yes	No	Yes	Yes	22.2825	Yes	Yes	Yes	Yes	Yes	Yes	No Applicable	Not Applicable	No such problems	No such problems	No such problems	Yes	Yes	Yes	Not applicable	Not applicable	Yes	Yes	Tried and STILL USING	I've NEVER tried this	I've NEVER tried this	I've NEVER tried this	I've NEVER tried this	I've NEVER tried this	Tried and STILL USING	Tried and STILL USING	Tried and STILL USING	I've NEVER tried this	I've NEVER tried this	Tried and STILL USING	I've NEVER tried this	I've NEVER tried this	I've NEVER tried this	I've NEVER tried this	Tried and STILL USING	I've NEVER tried this
83	12	73	Male	95	172	Yes	Knee	Yes	Yes	Yes	Yes	Yes	32.112	Yes	Yes	Yes	Yes	Yes	No	Yes	No	Yes	No	No	Yes	Yes	Yes	Yes	No	Yes	Yes	Tried and STILL USING	I've NEVER tried this	I've NEVER tried this	Tried and STILL USING	I've NEVER tried this	Tried and STILL USING	Tried and STILL USING	Tried and STILL USING	Tried and STILL USING	I've NEVER tried this	Tried and STILL USING	Tried and STILL USING	I've NEVER tried this	I've NEVER tried this	I've NEVER tried this	Tried and STILL USING	Tried and STILL USING	Tried and STILL USING
84	12	68	Female	70	163	Yes	Both	Yes	Yes	Yes	No	Yes	26.3465	No	No	No	No	Yes	Yes	No Applicable	Not Applicable	Yes	No such problems	No such problems	Yes	No	Yes	Yes	Yes	No	No	Tried and STILL USING	I've NEVER tried this	I've NEVER tried this	I've NEVER tried this	I've NEVER tried this	Tried but NO LONGER using	Tried and STILL USING	Tried and STILL USING	Tried and STILL USING	I've NEVER tried this	I've NEVER tried this	Tried but NO LONGER using	I've NEVER tried this	Tried but NO LONGER using	Tried and STILL USING	I've NEVER tried this	I've NEVER tried this	I've NEVER tried this
86	12	65	Female	72	158	Yes	Knee	Yes	Yes	Yes	Yes	Yes	28.8415	Yes	Yes	Yes	Yes	Yes	Yes	Yes	Not Applicable	No	Yes	No	Yes	Yes	Yes	Not applicable	Not applicable	No	No	Tried and STILL USING	I've NEVER tried this	I've NEVER tried this	Tried and STILL USING	Tried but NO LONGER using	Tried but NO LONGER using	I've NEVER tried this	Tried and STILL USING	Tried but NO LONGER using	Tried and STILL USING	Tried but NO LONGER using	Tried but NO LONGER using	I've NEVER tried this	I've NEVER tried this	Tried but NO LONGER using	Tried and STILL USING	I've NEVER tried this	I've NEVER tried this
87	12	68	Female	60	174	Yes	Knee	Yes	Yes	Yes	No	Yes	19.8177	Yes	Yes	Yes	Yes	Yes	Yes	No Applicable	Not Applicable	No such problems	No such problems	No such problems	Yes	No	Not applicable	Yes	Not applicable	Not severely troubled	Yes	I've NEVER tried this	I've NEVER tried this	I've NEVER tried this	I've NEVER tried this	I've NEVER tried this	Tried but NO LONGER using	Tried and STILL USING	Tried and STILL USING	Tried and STILL USING	I've NEVER tried this	Tried but NO LONGER using	I've NEVER tried this	I've NEVER tried this	I've NEVER tried this	I've NEVER tried this	I've NEVER tried this	I've NEVER tried this	I've NEVER tried this
88	12	64	Female	80	168	Yes	Both	Yes	Yes	Yes	No	Yes	28.3447	Yes	Yes	Yes	Yes	Yes	Yes	No	Yes	No	No	No	No	Yes	Yes	Yes	No	No	Yes	Tried but NO LONGER using	I've NEVER tried this	I've NEVER tried this	Tried and STILL USING	I've NEVER tried this	Tried but NO LONGER using	Tried but NO LONGER using	Tried but NO LONGER using	Tried but NO LONGER using	Tried but NO LONGER using	I've NEVER tried this	Tried but NO LONGER using	I've NEVER tried this	Tried but NO LONGER using	Tried but NO LONGER using	I've NEVER tried this	Tried and STILL USING	Tried and STILL USING
89	12	71	Female	100	102	Yes	Knee	Yes	Yes	No	Yes	Yes	96.1169	No	No	No	No	Yes	Yes	Yes	Yes	No	Yes	No	Yes	Yes	Yes	Yes	Yes	Yes	Yes	Tried but NO LONGER using	I've NEVER tried this	Tried but NO LONGER using	Tried and STILL USING	Tried but NO LONGER using	Tried but NO LONGER using	I've NEVER tried this	Tried but NO LONGER using	Tried but NO LONGER using	Tried and STILL USING	I've NEVER tried this	Tried but NO LONGER using	I've NEVER tried this	I've NEVER tried this	Tried but NO LONGER using	Tried but NO LONGER using	Tried but NO LONGER using	I've NEVER tried this
92	12	53	Male	81	178	Yes	Hip	Yes	Yes	No	No	Yes	25.565	Yes	Yes	Yes	No	No	No	No	No	No such problems	No such problems	No such problems	No	Yes	No	Yes	No	Yes	Yes	I've NEVER tried this	I've NEVER tried this	I've NEVER tried this	Tried and STILL USING	I've NEVER tried this	I've NEVER tried this	Tried and STILL USING	Tried and STILL USING	I've NEVER tried this	I've NEVER tried this	I've NEVER tried this	I've NEVER tried this	I've NEVER tried this	I've NEVER tried this	I've NEVER tried this	Tried and STILL USING	I've NEVER tried this	Tried and STILL USING
94	12	64	Male	98	176	Yes	Knee	Yes	Yes	Yes	Yes	Yes	31.6374	Yes	Yes	Yes	Yes	Yes	Yes	Yes	No	No such problems	Yes	Yes	Yes	Yes	Yes	No	No	Yes	Yes	Tried but NO LONGER using	I've NEVER tried this	I've NEVER tried this	Tried and STILL USING	I've NEVER tried this	Tried and STILL USING	Tried and STILL USING	Tried and STILL USING	Tried and STILL USING	Tried and STILL USING	Tried and STILL USING	Tried and STILL USING	I've NEVER tried this	I've NEVER tried this	I've NEVER tried this	I've NEVER tried this	I've NEVER tried this	I've NEVER tried this
96	12	84	Female	60	161	Yes	Both	Yes	Yes	Yes	Yes	Yes	23.1473	Don't remember	No	Yes	No	Yes	Yes	No Applicable	Not Applicable	Yes	No such problems	Yes	Yes	Yes	Yes	Yes	No	Yes	Yes	I've NEVER tried this	I've NEVER tried this	Tried but NO LONGER using	I've NEVER tried this	I've NEVER tried this	Tried and STILL USING	Tried and STILL USING	Tried and STILL USING	Tried and STILL USING	Tried but NO LONGER using	I've NEVER tried this	Tried but NO LONGER using	I've NEVER tried this	I've NEVER tried this	Tried but NO LONGER using	Tried and STILL USING	Tried and STILL USING	Tried and STILL USING
98	12	59	Male	120	179	Yes	Knee	Yes	Yes	Yes	Yes	Yes	37.452	Don't remember	No	Yes	Yes	Yes	Yes	Yes	No	No	No such problems	No	Yes	Yes	No	Not applicable	Not applicable	Yes	No	Tried and STILL USING	Tried and STILL USING	I've NEVER tried this	Tried and STILL USING	Tried and STILL USING	Tried but NO LONGER using	Tried and STILL USING	Tried and STILL USING	Tried and STILL USING	I've NEVER tried this	I've NEVER tried this	Tried and STILL USING	I've NEVER tried this	I've NEVER tried this	I've NEVER tried this	Tried and STILL USING	Tried and STILL USING	Tried and STILL USING
101	12	72	Female	124	168	Yes	Knee	Yes	Yes	Yes	Yes	Yes	43.9342	No	No	No	Yes	No	No	Yes	No	No	No	No	No	Yes	No	Not applicable	No	No	Yes	I've NEVER tried this	I've NEVER tried this	Tried but NO LONGER using	Tried and STILL USING	I've NEVER tried this	Tried but NO LONGER using	Tried and STILL USING	I've NEVER tried this	I've NEVER tried this	I've NEVER tried this	Tried but NO LONGER using	Tried and STILL USING	I've NEVER tried this	I've NEVER tried this	I've NEVER tried this	Tried and STILL USING	I've NEVER tried this	Tried and STILL USING
102	12	63	Female	95	165	Yes	Both	Yes	Yes	Yes	No	Yes	34.8944	Yes	Yes	Yes	Yes	Yes	Yes	No	No	No	No	No such problems	Yes	Yes	No	Yes	No	Yes	Yes	Tried and STILL USING	Tried but NO LONGER using	I've NEVER tried this	Tried and STILL USING	I've NEVER tried this	I've NEVER tried this	Tried and STILL USING	Tried and STILL USING	Tried and STILL USING	Tried but NO LONGER using	I've NEVER tried this	I've NEVER tried this	I've NEVER tried this	I've NEVER tried this	Tried and STILL USING	Tried and STILL USING	Tried and STILL USING	Tried and STILL USING
103	12	59	Female	63	164	Yes	Knee	Yes	Yes	Yes	No	No	23.4236	Yes	No	Yes	Yes	No	Yes	No Applicable	Not Applicable	Yes	No such problems	No such problems	Yes	Yes	Not applicable	Not applicable	Yes	Not severely troubled	No	Tried and STILL USING	I've NEVER tried this	I've NEVER tried this	Tried and STILL USING	I've NEVER tried this	Tried and STILL USING	Tried and STILL USING	Tried and STILL USING	Tried and STILL USING	I've NEVER tried this	I've NEVER tried this	Tried and STILL USING	I've NEVER tried this	I've NEVER tried this	Tried and STILL USING	Tried and STILL USING	I've NEVER tried this	I've NEVER tried this
106	12	60	Female	89	169	Yes	Knee	Yes	Yes	Yes	Yes	Yes	31.1614	Yes	Yes	Yes	Yes	Yes	Yes	Yes	No	No	No	No	Yes	Yes	No	No	No	Yes	Yes	Tried and STILL USING	Tried but NO LONGER using	I've NEVER tried this	Tried and STILL USING	I've NEVER tried this	Tried and STILL USING	Tried and STILL USING	Tried but NO LONGER using	Tried and STILL USING	Tried but NO LONGER using	Tried but NO LONGER using	Tried and STILL USING	I've NEVER tried this	Tried but NO LONGER using	Tried and STILL USING	I've NEVER tried this	Tried and STILL USING	Tried but NO LONGER using
107	12	64	Female	74	162	Yes	Both	Yes	Yes	Yes	Yes	Yes	28.1969	Yes	Yes	Yes	Yes	Yes	Yes	No	No	Yes	Yes	No	Yes	Yes	Yes	Not applicable	Yes	Yes	Yes	Tried and STILL USING	I've NEVER tried this	Tried but NO LONGER using	Tried and STILL USING	Tried and STILL USING	Tried but NO LONGER using	Tried but NO LONGER using	Tried and STILL USING	Tried and STILL USING	Tried and STILL USING	I've NEVER tried this	I've NEVER tried this	Tried but NO LONGER using	Tried but NO LONGER using	Tried and STILL USING	I've NEVER tried this	Tried and STILL USING	Tried but NO LONGER using
108	12	56	Female	69	185	Yes	Knee	No	No	No	Yes	Yes	20.1607	No	Yes	No	No	Yes	No	No Applicable	Not Applicable	No such problems	No such problems	No such problems	No	Yes	Yes	Yes	Not applicable	Not severely troubled	No	Tried and STILL USING	I've NEVER tried this	I've NEVER tried this	I've NEVER tried this	I've NEVER tried this	Tried but NO LONGER using	Tried but NO LONGER using	Tried but NO LONGER using	Tried but NO LONGER using	I've NEVER tried this	Tried and STILL USING	I've NEVER tried this	I've NEVER tried this	I've NEVER tried this	Tried but NO LONGER using	I've NEVER tried this	I've NEVER tried this	I've NEVER tried this
111	12	60	Male	125	200	Yes	Both	Yes	Yes	Yes	Yes	Yes	31.25	No	No	No	No	Yes	No	Yes	No	Yes	No	No	Yes	Yes	Yes	No	No	Yes	Yes	I've NEVER tried this	I've NEVER tried this	I've NEVER tried this	Tried and STILL USING	I've NEVER tried this	Tried but NO LONGER using	Tried and STILL USING	Tried but NO LONGER using	I've NEVER tried this	Tried but NO LONGER using	I've NEVER tried this	Tried but NO LONGER using	I've NEVER tried this	I've NEVER tried this	I've NEVER tried this	I've NEVER tried this	I've NEVER tried this	I've NEVER tried this
113	12	59	Female	55	163	Yes	Hip	No	No	Yes	Yes	Yes	20.7008	No	No	No	No	No	No	No Applicable	Not Applicable	No such problems	No such problems	No such problems	No	Yes	No	Yes	No	Yes	Yes	I've NEVER tried this	I've NEVER tried this	Tried but NO LONGER using	Tried and STILL USING	Tried but NO LONGER using	Tried and STILL USING	Tried and STILL USING	Tried and STILL USING	I've NEVER tried this	I've NEVER tried this	I've NEVER tried this	I've NEVER tried this	I've NEVER tried this	I've NEVER tried this	I've NEVER tried this	I've NEVER tried this	I've NEVER tried this	I've NEVER tried this
115	12	50	Female	60	152	Yes	Knee	Yes	Yes	Yes	Yes	Yes	25.9695	Yes	Don't remember	Yes	Yes	Yes	Yes	No Applicable	Not Applicable	No	Yes	No	Yes	Yes	Not applicable	Yes	Not applicable	Not severely troubled	Not increasingly painful	I've NEVER tried this	I've NEVER tried this	I've NEVER tried this	I've NEVER tried this	I've NEVER tried this	Tried but NO LONGER using	Tried but NO LONGER using	Tried but NO LONGER using	Tried but NO LONGER using	Tried and STILL USING	Tried but NO LONGER using	Tried but NO LONGER using	I've NEVER tried this	Tried but NO LONGER using	Tried and STILL USING	Tried but NO LONGER using	I've NEVER tried this	Tried but NO LONGER using
116	12	66	Female	108	170	Yes	Knee	Yes	No	No	Yes	Yes	37.3702	No	No	Yes	Yes	Yes	Yes	Yes	No	No such problems	No such problems	No such problems	No pain/discomfort	No pain/discomfort	Not applicable	Yes	Yes	Yes	Not increasingly painful	I've NEVER tried this	I've NEVER tried this	I've NEVER tried this	Tried and STILL USING	I've NEVER tried this	Tried but NO LONGER using	I've NEVER tried this	I've NEVER tried this	Tried but NO LONGER using	Tried but NO LONGER using	I've NEVER tried this	Tried and STILL USING	I've NEVER tried this	Tried but NO LONGER using	I've NEVER tried this	Tried but NO LONGER using	Tried and STILL USING	Tried and STILL USING
120	12	61	Female	81	153	Yes	Hip	Yes	No	Yes	No	Yes	34.6021	Yes	No	Yes	No	Yes	No	Yes	No	No	No	No	Yes	Yes	No	Yes	No	No	No	I've NEVER tried this	I've NEVER tried this	I've NEVER tried this	Tried but NO LONGER using	I've NEVER tried this	Tried but NO LONGER using	I've NEVER tried this	I've NEVER tried this	I've NEVER tried this	I've NEVER tried this	I've NEVER tried this	I've NEVER tried this	I've NEVER tried this	I've NEVER tried this	I've NEVER tried this	Tried but NO LONGER using	Tried but NO LONGER using	Tried and STILL USING
124	12	66	Female	70	160	Yes	Both	Yes	Yes	Yes	Yes	Yes	27.3437	Yes	Yes	Yes	No	Yes	No	No	No	No such problems	No such problems	No such problems	No	Yes	Not applicable	Yes	Yes	Not severely troubled	Not increasingly painful	I've NEVER tried this	I've NEVER tried this	Tried and STILL USING	Tried and STILL USING	I've NEVER tried this	Tried and STILL USING	I've NEVER tried this	Tried but NO LONGER using	Tried and STILL USING	Tried and STILL USING	I've NEVER tried this	Tried but NO LONGER using	I've NEVER tried this	Tried but NO LONGER using	Tried and STILL USING	Tried and STILL USING	Tried and STILL USING	Tried and STILL USING
125	12	62	Female	103	166	Yes	Knee	Yes	No	No	Yes	Yes	37.3784	No	No	No	No	Yes	No	Yes	No	No such problems	No	No such problems	Yes	Yes	No	Not applicable	Yes	Yes	Yes	Tried but NO LONGER using	I've NEVER tried this	I've NEVER tried this	Tried and STILL USING	Tried and STILL USING	Tried and STILL USING	Tried and STILL USING	Tried and STILL USING	Tried and STILL USING	I've NEVER tried this	I've NEVER tried this	I've NEVER tried this	I've NEVER tried this	I've NEVER tried this	Tried and STILL USING	I've NEVER tried this	I've NEVER tried this	Tried but NO LONGER using
132	12	57	Male	94	175	Yes	Both	Yes	Yes	Yes	No	Yes	30.6939	Yes	Yes	Yes	Yes	Yes	Yes	Yes	No	No	No	No such problems	No	Yes	Yes	Yes	No	No	Yes	Tried and STILL USING	I've NEVER tried this	Tried and STILL USING	Tried and STILL USING	I've NEVER tried this	Tried and STILL USING	Tried and STILL USING	Tried and STILL USING	Tried and STILL USING	I've NEVER tried this	I've NEVER tried this	I've NEVER tried this	I've NEVER tried this	I've NEVER tried this	Tried and STILL USING	Tried and STILL USING	Tried and STILL USING	Tried and STILL USING
134	12	53	Female	78	167	Yes	Knee	Yes	Yes	Yes	Yes	Yes	27.968	Yes	Yes	Yes	Yes	Yes	No	Yes	No	Yes	No	No	Yes	Yes	Yes	Yes	Yes	No	Yes	Tried and STILL USING	I've NEVER tried this	I've NEVER tried this	Tried and STILL USING	Tried but NO LONGER using	Tried but NO LONGER using	Tried and STILL USING	Tried and STILL USING	Tried and STILL USING	I've NEVER tried this	Tried but NO LONGER using	I've NEVER tried this	I've NEVER tried this	Tried but NO LONGER using	Tried but NO LONGER using	I've NEVER tried this	Tried and STILL USING	Tried but NO LONGER using
135	12	83	Female	55	155	No		No	No	No	No	No	22.8928	Yes	Yes	Yes	Yes	Yes	Yes	No Applicable	Not Applicable	No such problems	No such problems	No such problems	No pain/discomfort	Yes	Not applicable	Yes	Not applicable	Not severely troubled	Not increasingly painful	I've NEVER tried this	I've NEVER tried this	I've NEVER tried this	I've NEVER tried this	I've NEVER tried this	I've NEVER tried this	Tried and STILL USING	Tried and STILL USING	Tried and STILL USING	I've NEVER tried this	I've NEVER tried this	I've NEVER tried this	I've NEVER tried this	I've NEVER tried this	I've NEVER tried this	Tried and STILL USING	I've NEVER tried this	I've NEVER tried this
136	12	62	Female	72	164	No	Knee	Yes	No	Yes	No	Yes	26.7698	Yes	Yes	No	No	No	No	Yes	No	No such problems	No such problems	No such problems	Yes	No	Yes	No	No	No	No	I've NEVER tried this	I've NEVER tried this	I've NEVER tried this	Tried and STILL USING	Tried but NO LONGER using	Tried and STILL USING	Tried and STILL USING	I've NEVER tried this	Tried but NO LONGER using	I've NEVER tried this	I've NEVER tried this	I've NEVER tried this	I've NEVER tried this	I've NEVER tried this	I've NEVER tried this	Tried but NO LONGER using	Tried and STILL USING	Tried and STILL USING
140	12	71	Female	72	160	Yes	Knee	Yes	Yes	Yes	No	Yes	28.125	Yes	Yes	Don't remember	Don't remember	No	No	No	No	No such problems	No such problems	No such problems	No	Yes	Yes	Yes	No	Yes	Yes	I've NEVER tried this	I've NEVER tried this	I've NEVER tried this	Tried but NO LONGER using	I've NEVER tried this	I've NEVER tried this	Tried but NO LONGER using	Tried and STILL USING	Tried and STILL USING	I've NEVER tried this	I've NEVER tried this	Tried and STILL USING	I've NEVER tried this	I've NEVER tried this	Tried but NO LONGER using	I've NEVER tried this	I've NEVER tried this	I've NEVER tried this
142	12	60	Female	53	166	Yes	Hip	Yes	Yes	Yes	No	Yes	19.2336	Yes	No	Yes	Yes	Yes	Yes	No Applicable	Not Applicable	No	No	No	No	Yes	Yes	Yes	Yes	No	No	Tried and STILL USING	I've NEVER tried this	I've NEVER tried this	I've NEVER tried this	I've NEVER tried this	Tried but NO LONGER using	Tried but NO LONGER using	Tried but NO LONGER using	Tried but NO LONGER using	I've NEVER tried this	I've NEVER tried this	I've NEVER tried this	I've NEVER tried this	I've NEVER tried this	I've NEVER tried this	I've NEVER tried this	I've NEVER tried this	I've NEVER tried this
143	12	69	Female	57	160	Yes	Knee	Yes	No	Yes	No	No	22.2656	Don't remember	Yes	Don't remember	Don't remember	Yes	Yes	No Applicable	Not Applicable	No	No such problems	No	No	Yes	Not applicable	Yes	Not applicable	Not severely troubled	Not increasingly painful	I've NEVER tried this	I've NEVER tried this	Tried and STILL USING	Tried and STILL USING	I've NEVER tried this	Tried but NO LONGER using	I've NEVER tried this	Tried and STILL USING	Tried and STILL USING	I've NEVER tried this	I've NEVER tried this	Tried but NO LONGER using	I've NEVER tried this	I've NEVER tried this	I've NEVER tried this	Tried but NO LONGER using	Tried but NO LONGER using	Tried but NO LONGER using
144	12	72	Female	95	160	Yes	Both	Yes	Yes	Yes	No	Yes	37.1094	Yes	Yes	Yes	Yes	Yes	Yes	Yes	Yes	Yes	Yes	Yes	Yes	Yes	Yes	Not applicable	Yes	No	Yes	Tried but NO LONGER using	I've NEVER tried this	Tried but NO LONGER using	Tried but NO LONGER using	Tried but NO LONGER using	Tried but NO LONGER using	Tried but NO LONGER using	Tried but NO LONGER using	Tried but NO LONGER using	Tried and STILL USING	I've NEVER tried this	I've NEVER tried this	I've NEVER tried this	Tried and STILL USING	Tried but NO LONGER using	Tried and STILL USING	Tried and STILL USING	Tried and STILL USING
145	12	80	Male	105	194	Yes	Knee	Yes	Yes	No	No	Yes	27.8988	No	No	No	No	Yes	Yes	Yes	Yes	Yes	No	No	Yes	Yes	Yes	No	Yes	No	Yes	I've NEVER tried this	I've NEVER tried this	Tried and STILL USING	Tried and STILL USING	I've NEVER tried this	Tried and STILL USING	I've NEVER tried this	I've NEVER tried this	Tried but NO LONGER using	I've NEVER tried this	I've NEVER tried this	I've NEVER tried this	I've NEVER tried this	Tried and STILL USING	Tried but NO LONGER using	Tried and STILL USING	Tried and STILL USING	Tried and STILL USING
147	12	71	Male	112	180	No		No	No	No	No	No	34.5679	Yes	Yes	Don't remember	Yes	Yes	Yes	Yes	Yes	Yes	No	No such problems	Yes	Yes	Yes	Yes	No	No	No	I've NEVER tried this	I've NEVER tried this	Tried but NO LONGER using	Tried and STILL USING	I've NEVER tried this	Tried and STILL USING	Tried and STILL USING	Tried and STILL USING	Tried and STILL USING	I've NEVER tried this	I've NEVER tried this	I've NEVER tried this	I've NEVER tried this	I've NEVER tried this	I've NEVER tried this	I've NEVER tried this	I've NEVER tried this	I've NEVER tried this
148	12	79	Female	68	148	Yes	Both	Yes	Yes	Yes	Yes	Yes	31.0446	Yes	Yes	Yes	Yes	Yes	Yes	No	Not Applicable	Yes	No such problems	No such problems	Yes	No	Yes	Yes	Yes	Yes	Yes	Tried and STILL USING	Tried and STILL USING	I've NEVER tried this	Tried and STILL USING	Tried and STILL USING	I've NEVER tried this	I've NEVER tried this	I've NEVER tried this	I've NEVER tried this	I've NEVER tried this	I've NEVER tried this	I've NEVER tried this	I've NEVER tried this	I've NEVER tried this	I've NEVER tried this	Tried and STILL USING	I've NEVER tried this	I've NEVER tried this
150	12	70	Female	58	165	Yes	Both	Yes	Yes	Yes	No	Yes	21.3039	Yes	Yes	Yes	Yes	Yes	Yes	No Applicable	Not Applicable	No such problems	No	No	Yes	Yes	Yes	Yes	Yes	No	No	Tried and STILL USING	I've NEVER tried this	I've NEVER tried this	Tried but NO LONGER using	Tried but NO LONGER using	Tried and STILL USING	Tried and STILL USING	Tried and STILL USING	Tried and STILL USING	I've NEVER tried this	I've NEVER tried this	I've NEVER tried this	I've NEVER tried this	I've NEVER tried this	Tried and STILL USING	Tried but NO LONGER using	I've NEVER tried this	Tried and STILL USING
151	12	68	Male	71	178	Yes	Hip	Yes	No	Yes	No	No	22.4088	Yes	Yes	Yes	Yes	Yes	Yes	No Applicable	Not Applicable	Yes	No such problems	No such problems	Yes	Yes	Yes	Not applicable	Not applicable	Not severely troubled	Not increasingly painful	Tried and STILL USING	I've NEVER tried this	I've NEVER tried this	I've NEVER tried this	I've NEVER tried this	Tried and STILL USING	Tried and STILL USING	Tried and STILL USING	Tried but NO LONGER using	I've NEVER tried this	I've NEVER tried this	I've NEVER tried this	I've NEVER tried this	I've NEVER tried this	I've NEVER tried this	I've NEVER tried this	I've NEVER tried this	Tried and STILL USING
152	12	69	Female	89	163	Yes	Both	Yes	No	Yes	Yes	Yes	33.4977	No	No	No	No	Yes	No	Yes	No	Yes	Yes	No	Yes	Yes	Yes	No	Yes	Yes	Yes	Tried but NO LONGER using	I've NEVER tried this	Tried but NO LONGER using	Tried and STILL USING	Tried and STILL USING	Tried and STILL USING	Tried but NO LONGER using	Tried but NO LONGER using	Tried and STILL USING	Tried but NO LONGER using	Tried but NO LONGER using	I've NEVER tried this	I've NEVER tried this	Tried and STILL USING	Tried and STILL USING	Tried and STILL USING	I've NEVER tried this	Tried and STILL USING
153	12	53	Male	80	179	Yes	Hip	Yes	Yes	Yes	Yes	Yes	24.968	Yes	Yes	Yes	Yes	Yes	Yes	No Applicable	Not Applicable	Yes	No	No such problems	Yes	Yes	Yes	Not applicable	No	Yes	Yes	I've NEVER tried this	I've NEVER tried this	I've NEVER tried this	Tried and STILL USING	I've NEVER tried this	I've NEVER tried this	Tried and STILL USING	Tried and STILL USING	Tried and STILL USING	I've NEVER tried this	I've NEVER tried this	I've NEVER tried this	I've NEVER tried this	Tried and STILL USING	I've NEVER tried this	I've NEVER tried this	I've NEVER tried this	I've NEVER tried this
156	12	61	Female	86	155	Yes	Hip	Yes	No	Yes	No	No	35.796	Yes	Yes	Yes	Yes	Yes	No	Yes	No	No	Yes	No	Yes	Yes	Yes	Yes	Yes	Yes	Yes	I've NEVER tried this	I've NEVER tried this	I've NEVER tried this	Tried and STILL USING	I've NEVER tried this	I've NEVER tried this	Tried and STILL USING	Tried and STILL USING	Tried and STILL USING	Tried and STILL USING	I've NEVER tried this	I've NEVER tried this	I've NEVER tried this	I've NEVER tried this	I've NEVER tried this	I've NEVER tried this	Tried and STILL USING	Tried and STILL USING
157	12	65	Male	102	178	Yes	Hip	Yes	Yes	Yes	No	Yes	32.1929	No	No	No	No	Yes	Yes	Yes	Yes	Yes	No	Yes	Yes	Yes	Yes	Yes	Yes	No	No	Tried and STILL USING	I've NEVER tried this	Tried and STILL USING	Tried and STILL USING	Tried but NO LONGER using	Tried and STILL USING	Tried and STILL USING	Tried and STILL USING	Tried and STILL USING	I've NEVER tried this	Tried but NO LONGER using	I've NEVER tried this	I've NEVER tried this	Tried and STILL USING	I've NEVER tried this	Tried and STILL USING	Tried and STILL USING	Tried and STILL USING
158	12	58	Female	60	157	Yes	Knee	Yes	Yes	Yes	No	Yes	24.3418	Yes	Yes	Yes	Yes	Yes	Yes	No Applicable	No	Yes	No such problems	Yes	Yes	Yes	No	Yes	Not applicable	No	Not increasingly painful	Tried and STILL USING	I've NEVER tried this	I've NEVER tried this	I've NEVER tried this	I've NEVER tried this	Tried but NO LONGER using	Tried and STILL USING	Tried but NO LONGER using	Tried but NO LONGER using	I've NEVER tried this	I've NEVER tried this	Tried and STILL USING	I've NEVER tried this	I've NEVER tried this	I've NEVER tried this	I've NEVER tried this	I've NEVER tried this	I've NEVER tried this
159	12	54	Female	100	173	Yes	Hip	Yes	Yes	No	No	Yes	33.4124	No	No	No	No	Yes	Yes	Yes	No	No	No	No	Yes	Yes	No	Not applicable	Yes	No	Yes	I've NEVER tried this	I've NEVER tried this	I've NEVER tried this	Tried and STILL USING	I've NEVER tried this	Tried and STILL USING	I've NEVER tried this	Tried and STILL USING	Tried and STILL USING	I've NEVER tried this	I've NEVER tried this	I've NEVER tried this	I've NEVER tried this	Tried and STILL USING	I've NEVER tried this	I've NEVER tried this	I've NEVER tried this	I've NEVER tried this
164	12	57	Female	100	175	Yes	Hip	No	Yes	Yes	Yes	Yes	32.6531	Yes	Yes	Yes	Yes	Yes	Yes	Yes	No	No	No	No	No	Yes	Not applicable	Not applicable	Not applicable	Not severely troubled	No	Tried and STILL USING	Tried but NO LONGER using	I've NEVER tried this	Tried and STILL USING	I've NEVER tried this	Tried but NO LONGER using	Tried and STILL USING	Tried and STILL USING	Tried and STILL USING	I've NEVER tried this	I've NEVER tried this	I've NEVER tried this	I've NEVER tried this	I've NEVER tried this	I've NEVER tried this	I've NEVER tried this	I've NEVER tried this	I've NEVER tried this
165	12	71	Female	85	162	Yes	Knee	Yes	Yes	Yes	No	Yes	32.3884	Yes	Yes	Yes	Yes	Yes	Yes	Yes	Yes	Yes	Yes	No	Yes	No	Yes	Yes	Yes	No	Yes	I've NEVER tried this	I've NEVER tried this	Tried but NO LONGER using	Tried and STILL USING	I've NEVER tried this	Tried but NO LONGER using	I've NEVER tried this	Tried but NO LONGER using	Tried but NO LONGER using	Tried and STILL USING	I've NEVER tried this	Tried but NO LONGER using	I've NEVER tried this	I've NEVER tried this	I've NEVER tried this	I've NEVER tried this	I've NEVER tried this	I've NEVER tried this
169	12	70	Female	126	157	Yes	Knee	No	No	Yes	No	No	51.1177	Yes	Yes	Yes	Yes	Yes	No	No	No	No	Yes	No	Yes	Yes	Yes	Yes	No	Not severely troubled	Yes	Tried and STILL USING	I've NEVER tried this	Tried and STILL USING	Tried and STILL USING	Tried but NO LONGER using	Tried but NO LONGER using	Tried and STILL USING	Tried and STILL USING	I've NEVER tried this	Tried and STILL USING	I've NEVER tried this	Tried and STILL USING	I've NEVER tried this	Tried but NO LONGER using	Tried and STILL USING	I've NEVER tried this	I've NEVER tried this	Tried and STILL USING
173	12	68	Female	95	152	Yes	Both	Yes	No	Yes	No	Yes	41.1184	Yes	Yes	No	No	Yes	No	No	No	No	No	No	No	Yes	No	No	No	No	No	I've NEVER tried this	I've NEVER tried this	I've NEVER tried this	Tried and STILL USING	Tried but NO LONGER using	Tried but NO LONGER using	I've NEVER tried this	I've NEVER tried this	I've NEVER tried this	I've NEVER tried this	I've NEVER tried this	I've NEVER tried this	I've NEVER tried this	Tried but NO LONGER using	I've NEVER tried this	Tried and STILL USING	Tried and STILL USING	Tried but NO LONGER using
175	12	58	Male	221	178	Yes	Knee	Yes	Yes	Yes	Yes	Yes	69.7513	Yes	Yes	Yes	Yes	Yes	Yes	No Applicable	Not Applicable	Yes	Yes	No such problems	Yes	No	No	Yes	Yes	Yes	Yes	I've NEVER tried this	I've NEVER tried this	I've NEVER tried this	Tried and STILL USING	Tried and STILL USING	Tried but NO LONGER using	Tried and STILL USING	Tried and STILL USING	Tried and STILL USING	Tried but NO LONGER using	I've NEVER tried this	Tried but NO LONGER using	Tried but NO LONGER using	I've NEVER tried this	I've NEVER tried this	I've NEVER tried this	I've NEVER tried this	Tried and STILL USING
177	12	54	Female	76	164	Yes	Knee	Yes	Yes	Yes	No	Yes	28.257	No	No	No	No	Yes	No	Yes	No	No such problems	No such problems	No such problems	No	Yes	Yes	Yes	No	Not severely troubled	Not increasingly painful	Tried but NO LONGER using	I've NEVER tried this	I've NEVER tried this	Tried and STILL USING	I've NEVER tried this	I've NEVER tried this	Tried and STILL USING	Tried and STILL USING	Tried and STILL USING	I've NEVER tried this	I've NEVER tried this	I've NEVER tried this	I've NEVER tried this	I've NEVER tried this	I've NEVER tried this	I've NEVER tried this	I've NEVER tried this	I've NEVER tried this
179	12	62	Male	76	175	Yes	Hip	Yes	No	Yes	No	Yes	24.8163	Yes	Yes	Yes	Yes	Yes	No	No Applicable	Not Applicable	No	No	No	No	No	No	Yes	Not applicable	No	No	I've NEVER tried this	I've NEVER tried this	I've NEVER tried this	Tried and STILL USING	I've NEVER tried this	I've NEVER tried this	Tried and STILL USING	Tried and STILL USING	Tried and STILL USING	I've NEVER tried this	I've NEVER tried this	I've NEVER tried this	I've NEVER tried this	I've NEVER tried this	I've NEVER tried this	I've NEVER tried this	I've NEVER tried this	I've NEVER tried this
181	12	56	Female	90	168	Yes	Knee	Yes	Yes	No	Yes	Yes	31.8878	No	No	No	No	No	No	Yes	No	No	Yes	No	No	No	Yes	Yes	Not applicable	Not severely troubled	No	Tried and STILL USING	I've NEVER tried this	I've NEVER tried this	Tried and STILL USING	I've NEVER tried this	I've NEVER tried this	Tried and STILL USING	I've NEVER tried this	I've NEVER tried this	Tried and STILL USING	I've NEVER tried this	I've NEVER tried this	I've NEVER tried this	I've NEVER tried this	I've NEVER tried this	I've NEVER tried this	I've NEVER tried this	I've NEVER tried this
183	12	61	Female	63	151	Yes	Both	Yes	Yes	Yes	Yes	Yes	27.6304	Yes	Yes	Yes	Yes	Yes	Yes	No Applicable	Not Applicable	Yes	Yes	No such problems	No	No	No	No	No	Yes	Yes	Tried but NO LONGER using	I've NEVER tried this	I've NEVER tried this	Tried and STILL USING	Tried and STILL USING	Tried and STILL USING	Tried and STILL USING	Tried but NO LONGER using	Tried and STILL USING	Tried and STILL USING	Tried and STILL USING	I've NEVER tried this	I've NEVER tried this	I've NEVER tried this	I've NEVER tried this	I've NEVER tried this	I've NEVER tried this	Tried and STILL USING
184	12	53	Female	87	160	Yes	Knee	No	Yes	Yes	No	Yes	33.9844	No	Yes	No	No	No	No	Yes	No	No such problems	No such problems	No such problems	No pain/discomfort	No	No	Yes	Not applicable	Not severely troubled	Not increasingly painful	I've NEVER tried this	I've NEVER tried this	I've NEVER tried this	Tried but NO LONGER using	I've NEVER tried this	Tried but NO LONGER using	I've NEVER tried this	Tried and STILL USING	Tried and STILL USING	I've NEVER tried this	I've NEVER tried this	I've NEVER tried this	I've NEVER tried this	I've NEVER tried this	I've NEVER tried this	I've NEVER tried this	Tried and STILL USING	Tried and STILL USING
186	12	55	Female	83	170	Yes	Hip	No	No	Yes	No	No	28.7197	No	No	No	Yes	Yes	Yes	No	No	No such problems	No	No	No	Yes	Yes	No	No	No	No	Tried and STILL USING	I've NEVER tried this	I've NEVER tried this	Tried and STILL USING	I've NEVER tried this	Tried but NO LONGER using	Tried and STILL USING	Tried and STILL USING	Tried and STILL USING	I've NEVER tried this	I've NEVER tried this	I've NEVER tried this	I've NEVER tried this	I've NEVER tried this	I've NEVER tried this	I've NEVER tried this	Tried and STILL USING	Tried and STILL USING
188	12	70	Female	74	165	Yes	Knee	Yes	Yes	Yes	No	No	27.1809	Yes	Yes	Yes	Yes	Yes	Yes	No	No	Yes	No	No	Yes	Yes	Yes	Yes	Yes	No	No	I've NEVER tried this	I've NEVER tried this	I've NEVER tried this	Tried and STILL USING	I've NEVER tried this	I've NEVER tried this	I've NEVER tried this	I've NEVER tried this	I've NEVER tried this	I've NEVER tried this	I've NEVER tried this	I've NEVER tried this	I've NEVER tried this	I've NEVER tried this	I've NEVER tried this	Tried and STILL USING	Tried and STILL USING	Tried and STILL USING
189	12	65	Female	95	170	Yes	Knee	Yes	Yes	Yes	Yes	Yes	32.872	No	No	No	No	Yes	No	Yes	No	No	No such problems	No	No	Yes	No	Yes	Not applicable	Not severely troubled	Yes	I've NEVER tried this	I've NEVER tried this	I've NEVER tried this	Tried and STILL USING	I've NEVER tried this	I've NEVER tried this	I've NEVER tried this	I've NEVER tried this	I've NEVER tried this	I've NEVER tried this	I've NEVER tried this	I've NEVER tried this	I've NEVER tried this	I've NEVER tried this	I've NEVER tried this	Tried but NO LONGER using	I've NEVER tried this	Tried and STILL USING
192	12	59	Female	94	153	Yes	Both	Yes	Yes	No	Yes	Yes	40.1555	Yes	No	No	Yes	Yes	No	No	No	No	No	No such problems	No	Yes	Yes	No	Yes	Yes	Yes	I've NEVER tried this	I've NEVER tried this	I've NEVER tried this	Tried and STILL USING	I've NEVER tried this	Tried but NO LONGER using	Tried and STILL USING	Tried and STILL USING	I've NEVER tried this	I've NEVER tried this	I've NEVER tried this	I've NEVER tried this	I've NEVER tried this	I've NEVER tried this	I've NEVER tried this	I've NEVER tried this	I've NEVER tried this	I've NEVER tried this
194	12	60	Female	78	165	Yes	Knee	Yes	Yes	Yes	Yes	Yes	28.6501	Don't remember	Yes	Yes	Yes	Yes	No	Yes	No	Yes	Yes	No	Yes	Yes	Yes	Yes	No	Yes	Yes	Tried and STILL USING	I've NEVER tried this	I've NEVER tried this	Tried and STILL USING	I've NEVER tried this	I've NEVER tried this	Tried but NO LONGER using	Tried and STILL USING	I've NEVER tried this	Tried and STILL USING	Tried and STILL USING	Tried but NO LONGER using	I've NEVER tried this	I've NEVER tried this	I've NEVER tried this	Tried but NO LONGER using	Tried and STILL USING	Tried but NO LONGER using
195	12	54	Female	89	157	Yes	Knee	Yes	Yes	Yes	Yes	Yes	36.1069	Yes	Yes	Yes	Yes	Yes	Yes	Yes	Yes	No	No	No such problems	No	Yes	Yes	Yes	No	Yes	Yes	I've NEVER tried this	I've NEVER tried this	I've NEVER tried this	Tried and STILL USING	Tried and STILL USING	Tried and STILL USING	Tried and STILL USING	Tried and STILL USING	Tried and STILL USING	Tried but NO LONGER using	Tried and STILL USING	I've NEVER tried this	I've NEVER tried this	Tried and STILL USING	Tried but NO LONGER using	I've NEVER tried this	I've NEVER tried this	Tried and STILL USING
196	12	55	Female	52	160	Yes	Hip	Yes	Yes	Yes	Yes	Yes	20.3125	Yes	Yes	Yes	Yes	Yes	Yes	No Applicable	Not Applicable	Yes	No such problems	Yes	Yes	Yes	Yes	Yes	Yes	Yes	Yes	Tried and STILL USING	I've NEVER tried this	I've NEVER tried this	I've NEVER tried this	I've NEVER tried this	Tried but NO LONGER using	Tried and STILL USING	Tried and STILL USING	Tried and STILL USING	I've NEVER tried this	I've NEVER tried this	I've NEVER tried this	I've NEVER tried this	I've NEVER tried this	Tried and STILL USING	I've NEVER tried this	I've NEVER tried this	I've NEVER tried this
197	12	51	Female	95	150	Yes	Knee	Yes	Yes	Yes	Yes	Yes	42.2222	No	No	No	No	Yes	No	Yes	No	No	No	No	No	No	Yes	Yes	No	Yes	Yes	Tried and STILL USING	I've NEVER tried this	I've NEVER tried this	Tried and STILL USING	I've NEVER tried this	I've NEVER tried this	I've NEVER tried this	Tried and STILL USING	Tried and STILL USING	I've NEVER tried this	I've NEVER tried this	Tried but NO LONGER using	I've NEVER tried this	I've NEVER tried this	I've NEVER tried this	I've NEVER tried this	I've NEVER tried this	I've NEVER tried this
8	12	64	Female	105	175	Yes	Both	Yes	Yes	Yes	Yes	Yes	34.2857	Yes	Yes	Yes	Yes	Yes	No	Yes	Yes	No such problems	No such problems	No such problems	Yes	Yes	Yes	Not applicable	Yes	Yes	Yes	I've NEVER tried this	I've NEVER tried this	Tried and STILL USING	Tried and STILL USING	Tried but NO LONGER using	I've NEVER tried this	Tried and STILL USING	Tried and STILL USING	Tried and STILL USING	I've NEVER tried this	I've NEVER tried this	I've NEVER tried this	I've NEVER tried this	I've NEVER tried this	Tried and STILL USING	Tried and STILL USING	I've NEVER tried this	I've NEVER tried this
11	12	65	Male	93	183	Yes	Knee	Yes	No	Yes	Yes	Yes	27.7703	Yes	Yes	Yes	Don't remember	Yes	Yes	Yes	Yes	Yes	No such problems	No such problems	Yes	Yes	Yes	No	Not applicable	Not severely troubled	Yes	Tried and STILL USING	I've NEVER tried this	Tried but NO LONGER using	Tried and STILL USING	Tried but NO LONGER using	Tried but NO LONGER using	Tried but NO LONGER using	Tried and STILL USING	Tried and STILL USING	I've NEVER tried this	Tried but NO LONGER using	Tried but NO LONGER using	I've NEVER tried this	Tried but NO LONGER using	Tried but NO LONGER using	Tried but NO LONGER using	Tried and STILL USING	Tried and STILL USING
13	12	68	Female	61	156	Yes	Hip	Yes	No	Yes	No	No	25.0657	No	No	No	Yes	Yes	Yes	No Applicable	Not Applicable	Yes	No	No	Yes	Yes	No	Not applicable	No	No	No	Tried and STILL USING	I've NEVER tried this	I've NEVER tried this	I've NEVER tried this	Tried but NO LONGER using	Tried and STILL USING	Tried and STILL USING	Tried and STILL USING	Tried and STILL USING	I've NEVER tried this	I've NEVER tried this	I've NEVER tried this	I've NEVER tried this	I've NEVER tried this	I've NEVER tried this	Tried and STILL USING	Tried and STILL USING	Tried and STILL USING
18	12	66	Female	66	155	Yes	Both	Yes	Yes	No	No	No	27.4714	No	Yes	Yes	Yes	Yes	No	No Applicable	Not Applicable	No such problems	No	No	No	No	Yes	Yes	No	No	No	Tried but NO LONGER using	Tried but NO LONGER using	I've NEVER tried this	Tried and STILL USING	Tried and STILL USING	Tried but NO LONGER using	Tried and STILL USING	Tried and STILL USING	Tried and STILL USING	I've NEVER tried this	I've NEVER tried this	I've NEVER tried this	I've NEVER tried this	I've NEVER tried this	I've NEVER tried this	I've NEVER tried this	Tried and STILL USING	Tried and STILL USING
19	12	60	Female	72	151	Yes	Knee	Yes	Yes	Yes	No	Yes	31.5776	Yes	No	No	No	Yes	No	No	No	Yes	No such problems	No such problems	Yes	No	Yes	No	Yes	Not severely troubled	No	I've NEVER tried this	I've NEVER tried this	I've NEVER tried this	Tried and STILL USING	I've NEVER tried this	I've NEVER tried this	Tried and STILL USING	I've NEVER tried this	I've NEVER tried this	I've NEVER tried this	I've NEVER tried this	I've NEVER tried this	I've NEVER tried this	I've NEVER tried this	I've NEVER tried this	I've NEVER tried this	I've NEVER tried this	I've NEVER tried this
21	12	55	Female	74	165	Yes	Knee	Yes	Yes	Yes	Yes	Yes	27.1809	Yes	Don't remember	Don't remember	Yes	Yes	Yes	Yes	No	Yes	No	No such problems	Yes	Yes	Yes	Not applicable	Yes	Yes	Yes	I've NEVER tried this	I've NEVER tried this	I've NEVER tried this	Tried and STILL USING	Tried but NO LONGER using	Tried but NO LONGER using	Tried and STILL USING	Tried and STILL USING	Tried and STILL USING	I've NEVER tried this	Tried but NO LONGER using	Tried but NO LONGER using	I've NEVER tried this	I've NEVER tried this	I've NEVER tried this	I've NEVER tried this	I've NEVER tried this	I've NEVER tried this
24	12	61	Male	112	185	Yes	Knee	Yes	Yes	Yes	Yes	Yes	32.7246	Yes	Yes	No	No	Yes	Yes	Yes	No	Yes	Yes	Yes	Yes	Yes	No	Yes	Yes	Yes	Yes	I've NEVER tried this	I've NEVER tried this	Tried but NO LONGER using	Tried and STILL USING	I've NEVER tried this	Tried and STILL USING	Tried and STILL USING	I've NEVER tried this	Tried and STILL USING	Tried and STILL USING	I've NEVER tried this	I've NEVER tried this	I've NEVER tried this	I've NEVER tried this	Tried and STILL USING	I've NEVER tried this	I've NEVER tried this	I've NEVER tried this
31	12	31	Female	72	177	Yes	Hip	Yes	Yes	Yes	Yes	Yes	22.9819	No	No	No	No	No	No	No Applicable	Not Applicable	No	No	No	Yes	Yes	Yes	No	No	Yes	Yes	Tried but NO LONGER using	I've NEVER tried this	I've NEVER tried this	Tried but NO LONGER using	I've NEVER tried this	Tried but NO LONGER using	Tried but NO LONGER using	Tried but NO LONGER using	Tried but NO LONGER using	Tried but NO LONGER using	I've NEVER tried this	I've NEVER tried this	I've NEVER tried this	Tried and STILL USING	I've NEVER tried this	I've NEVER tried this	Tried but NO LONGER using	I've NEVER tried this
40	12	54	Female	119	175	Yes	Knee	Yes	Yes	Yes	No	Yes	38.8571	Yes	No	Yes	Yes	Yes	No	Yes	Yes	No	No	No	No	Yes	No	Yes	No	No	Yes	I've NEVER tried this	I've NEVER tried this	Tried but NO LONGER using	Tried and STILL USING	I've NEVER tried this	I've NEVER tried this	Tried and STILL USING	Tried and STILL USING	I've NEVER tried this	I've NEVER tried this	I've NEVER tried this	I've NEVER tried this	I've NEVER tried this	I've NEVER tried this	I've NEVER tried this	I've NEVER tried this	I've NEVER tried this	I've NEVER tried this
50	12	57	Female	80	172	Yes	Knee	Yes	Yes	Yes	Yes	Yes	27.0416	Don't remember	No	No	No	Yes	Yes	No	No	No	No	No such problems	No	Yes	No	Not applicable	No	Not severely troubled	Not increasingly painful	I've NEVER tried this	I've NEVER tried this	I've NEVER tried this	Tried and STILL USING	I've NEVER tried this	Tried but NO LONGER using	Tried but NO LONGER using	Tried and STILL USING	Tried and STILL USING	I've NEVER tried this	Tried but NO LONGER using	I've NEVER tried this	I've NEVER tried this	I've NEVER tried this	Tried but NO LONGER using	Tried but NO LONGER using	Tried and STILL USING	I've NEVER tried this
51	12	52	Female	112	164	Yes	Knee	Yes	Yes	Yes	Yes	Yes	41.6419	No	No	No	Yes	Yes	Yes	Yes	No	No	No	No	No	Yes	Yes	Yes	Yes	No	No	I've NEVER tried this	I've NEVER tried this	I've NEVER tried this	Tried and STILL USING	I've NEVER tried this	Tried but NO LONGER using	Tried but NO LONGER using	Tried but NO LONGER using	Tried but NO LONGER using	Tried but NO LONGER using	Tried but NO LONGER using	Tried and STILL USING	I've NEVER tried this	I've NEVER tried this	I've NEVER tried this	Tried and STILL USING	I've NEVER tried this	I've NEVER tried this
59	12	67	Male	84	183	Yes	Hip	Yes	No	No	No	Yes	25.0829	No	No	Yes	Yes	Yes	Yes	No Applicable	Not Applicable	Yes	Yes	Yes	Yes	Yes	Not applicable	Not applicable	Not applicable	No	Yes	I've NEVER tried this	I've NEVER tried this	I've NEVER tried this	Tried but NO LONGER using	I've NEVER tried this	Tried but NO LONGER using	Tried but NO LONGER using	Tried but NO LONGER using	Tried but NO LONGER using	Tried and STILL USING	I've NEVER tried this	I've NEVER tried this	I've NEVER tried this	Tried and STILL USING	Tried and STILL USING	Tried and STILL USING	I've NEVER tried this	I've NEVER tried this
69	12	68	Female	65	163	Yes	Both	Yes	Yes	No	No	Yes	24.4646	No	Yes	No	No	Yes	Yes	No Applicable	Not Applicable	Yes	No	No such problems	Yes	Yes	No	Not applicable	No	No	Yes	Tried and STILL USING	I've NEVER tried this	I've NEVER tried this	I've NEVER tried this	I've NEVER tried this	I've NEVER tried this	I've NEVER tried this	Tried and STILL USING	Tried and STILL USING	I've NEVER tried this	I've NEVER tried this	I've NEVER tried this	I've NEVER tried this	Tried and STILL USING	Tried and STILL USING	Tried and STILL USING	I've NEVER tried this	I've NEVER tried this
75	12	74	Male	72	170	Yes	Knee	Yes	Yes	Yes	Yes	Yes	24.9135	Yes	No	Yes	Yes	Yes	No	No	Not Applicable	No	No	No	No	No	No	Yes	No	Yes	Yes	Tried and STILL USING	I've NEVER tried this	I've NEVER tried this	I've NEVER tried this	I've NEVER tried this	I've NEVER tried this	Tried and STILL USING	I've NEVER tried this	I've NEVER tried this	Tried and STILL USING	I've NEVER tried this	I've NEVER tried this	I've NEVER tried this	I've NEVER tried this	I've NEVER tried this	Tried but NO LONGER using	Tried but NO LONGER using	Tried but NO LONGER using
78	12	65	Male	90	178	Yes	Both	Yes	Yes	Yes	Yes	Yes	28.4055	Yes	Yes	Yes	Yes	Yes	Yes	No Applicable	Not Applicable	Yes	Yes	Yes	Yes	Yes	Not applicable	Yes	Yes	Yes	Yes	Tried and STILL USING	I've NEVER tried this	Tried and STILL USING	Tried and STILL USING	Tried but NO LONGER using	Tried and STILL USING	Tried and STILL USING	Tried and STILL USING	Tried but NO LONGER using	Tried and STILL USING	I've NEVER tried this	I've NEVER tried this	I've NEVER tried this	Tried and STILL USING	Tried and STILL USING	Tried and STILL USING	Tried and STILL USING	Tried and STILL USING
85	12	56	Female	67	165	Yes	Both	Yes	Yes	No	Yes	Yes	24.6097	Yes	Yes	Yes	Yes	Yes	Yes	Yes	Yes	Yes	Yes	No such problems	Yes	Yes	Yes	Yes	Yes	Not severely troubled	Yes	Tried but NO LONGER using	Tried but NO LONGER using	Tried and STILL USING	Tried and STILL USING	I've NEVER tried this	Tried but NO LONGER using	Tried and STILL USING	Tried and STILL USING	Tried and STILL USING	Tried and STILL USING	Tried but NO LONGER using	I've NEVER tried this	I've NEVER tried this	Tried and STILL USING	I've NEVER tried this	Tried and STILL USING	Tried and STILL USING	Tried and STILL USING
90	12	52	Female	72	167	Yes	Both	Yes	Yes	Yes	No	Yes	25.8166	Yes	Yes	Yes	Yes	Yes	Yes	No Applicable	Not Applicable	Yes	Yes	Yes	Yes	No	Yes	Yes	Yes	No	Yes	I've NEVER tried this	I've NEVER tried this	I've NEVER tried this	I've NEVER tried this	I've NEVER tried this	Tried and STILL USING	Tried and STILL USING	Tried and STILL USING	I've NEVER tried this	Tried and STILL USING	Tried but NO LONGER using	Tried but NO LONGER using	Tried but NO LONGER using	Tried but NO LONGER using	Tried but NO LONGER using	I've NEVER tried this	Tried and STILL USING	I've NEVER tried this
91	12	60	Female	120	169	Yes	Knee	Yes	Yes	Yes	No	Yes	42.0153	No	No	No	No	Yes	Yes	Yes	No	Yes	No	No	Yes	Yes	Yes	Yes	Yes	No	Yes	I've NEVER tried this	I've NEVER tried this	I've NEVER tried this	Tried and STILL USING	Tried but NO LONGER using	Tried and STILL USING	Tried and STILL USING	Tried and STILL USING	Tried and STILL USING	I've NEVER tried this	Tried but NO LONGER using	Tried but NO LONGER using	I've NEVER tried this	Tried and STILL USING	I've NEVER tried this	I've NEVER tried this	I've NEVER tried this	I've NEVER tried this
93	12	72	Female	88	160	Yes	Both	No	No	No	Yes	Yes	34.375	Yes	Yes	Yes	Yes	Yes	No	Yes	No	Yes	No	No	Yes	No	Yes	Not applicable	Not applicable	Not severely troubled	Not increasingly painful	Tried and STILL USING	I've NEVER tried this	I've NEVER tried this	Tried and STILL USING	Tried but NO LONGER using	Tried but NO LONGER using	I've NEVER tried this	I've NEVER tried this	I've NEVER tried this	Tried and STILL USING	Tried and STILL USING	Tried and STILL USING	Tried and STILL USING	Tried and STILL USING	Tried but NO LONGER using	Tried but NO LONGER using	Tried but NO LONGER using	Tried but NO LONGER using
95	12	47	Female	100	152	Yes	Both	Yes	No	Yes	No	Yes	43.2825	No	No	No	No	Yes	No	Yes	Yes	No	No	No	Yes	Yes	No	No	No	No	Yes	I've NEVER tried this	I've NEVER tried this	Tried but NO LONGER using	Tried and STILL USING	I've NEVER tried this	I've NEVER tried this	I've NEVER tried this	I've NEVER tried this	I've NEVER tried this	I've NEVER tried this	I've NEVER tried this	I've NEVER tried this	I've NEVER tried this	I've NEVER tried this	Tried and STILL USING	I've NEVER tried this	I've NEVER tried this	I've NEVER tried this
97	12	59	Female	51	161	No		No	No	No	No	No	19.6752	No	Don't remember	No	No	Yes	No	No Applicable	Not Applicable	Yes	No such problems	Yes	Yes	No	Not applicable	Yes	No	Not severely troubled	No	I've NEVER tried this	I've NEVER tried this	I've NEVER tried this	I've NEVER tried this	I've NEVER tried this	I've NEVER tried this	Tried and STILL USING	Tried and STILL USING	Tried and STILL USING	I've NEVER tried this	I've NEVER tried this	I've NEVER tried this	I've NEVER tried this	I've NEVER tried this	I've NEVER tried this	I've NEVER tried this	Tried and STILL USING	I've NEVER tried this
112	12	62	Female	65	160	Yes	Both	Yes	Yes	Yes	Yes	No	25.3906	Yes	Don't remember	Yes	Yes	Yes	No	No	Not Applicable	No	No	No	No	Yes	No	Yes	Yes	Not severely troubled	No	I've NEVER tried this	I've NEVER tried this	I've NEVER tried this	I've NEVER tried this	I've NEVER tried this	Tried but NO LONGER using	Tried and STILL USING	Tried and STILL USING	Tried and STILL USING	I've NEVER tried this	I've NEVER tried this	I've NEVER tried this	I've NEVER tried this	I've NEVER tried this	I've NEVER tried this	Tried but NO LONGER using	I've NEVER tried this	I've NEVER tried this
114	12	66	Male	77	172	Yes	Knee	Yes	Yes	Yes	Yes	No	26.0276	Don't remember	Don't remember	No	No	Yes	Yes	No Applicable	Not Applicable	No such problems	No such problems	No such problems	No pain/discomfort	No pain/discomfort	Not applicable	Yes	No	Not severely troubled	No	I've NEVER tried this	I've NEVER tried this	I've NEVER tried this	I've NEVER tried this	I've NEVER tried this	Tried and STILL USING	Tried and STILL USING	Tried and STILL USING	Tried and STILL USING	I've NEVER tried this	I've NEVER tried this	I've NEVER tried this	I've NEVER tried this	I've NEVER tried this	I've NEVER tried this	I've NEVER tried this	I've NEVER tried this	I've NEVER tried this
119	12	69	Female	130	165	Yes	Both	No	No	No	Yes	Yes	47.7502	Yes	Yes	No	No	Yes	Yes	No	No	Yes	Yes	Yes	Yes	No	Yes	Yes	Yes	Yes	Yes	I've NEVER tried this	I've NEVER tried this	I've NEVER tried this	Tried but NO LONGER using	Tried but NO LONGER using	Tried and STILL USING	Tried and STILL USING	Tried and STILL USING	Tried and STILL USING	Tried and STILL USING	I've NEVER tried this	I've NEVER tried this	I've NEVER tried this	I've NEVER tried this	Tried and STILL USING	Tried and STILL USING	I've NEVER tried this	I've NEVER tried this
122	12	71	Female	110	150	Yes	Knee	Yes	Yes	No	Yes	Yes	48.8889	Yes	Yes	Yes	Yes	Yes	No	Yes	No	Yes	No	No	Yes	Yes	Yes	Yes	No	No	Yes	Tried and STILL USING	I've NEVER tried this	I've NEVER tried this	Tried and STILL USING	Tried but NO LONGER using	Tried but NO LONGER using	Tried and STILL USING	Tried and STILL USING	I've NEVER tried this	Tried and STILL USING	Tried but NO LONGER using	Tried and STILL USING	Tried but NO LONGER using	Tried and STILL USING	Tried and STILL USING	I've NEVER tried this	Tried and STILL USING	Tried and STILL USING
123	12	67	Male	79	183	Yes	Hip	No	No	Yes	No	Yes	23.5898	Yes	Yes	Yes	Yes	Yes	Don't remember	No	Not Applicable	No	No	No	No	No	No	Yes	No	No	No	Tried and STILL USING	I've NEVER tried this	I've NEVER tried this	I've NEVER tried this	I've NEVER tried this	I've NEVER tried this	Tried and STILL USING	Tried and STILL USING	Tried and STILL USING	I've NEVER tried this	I've NEVER tried this	I've NEVER tried this	I've NEVER tried this	I've NEVER tried this	I've NEVER tried this	I've NEVER tried this	Tried and STILL USING	Tried and STILL USING
128	12	67	Female	75	152	Yes	Knee	Yes	Yes	No	Yes	Yes	32.4619	No	No	No	No	Yes	No	Yes	Not Applicable	No	No such problems	No such problems	No	No	No	Yes	Yes	Yes	Yes	I've NEVER tried this	I've NEVER tried this	Tried but NO LONGER using	Tried but NO LONGER using	I've NEVER tried this	Tried but NO LONGER using	I've NEVER tried this	I've NEVER tried this	I've NEVER tried this	I've NEVER tried this	Tried but NO LONGER using	Tried and STILL USING	I've NEVER tried this	I've NEVER tried this	I've NEVER tried this	I've NEVER tried this	Tried and STILL USING	I've NEVER tried this
129	12	54	Female	76	175	Yes	Both	Yes	Yes	Yes	Yes	Yes	24.8163	Yes	No	No	No	Yes	No	No Applicable	Not Applicable	No	Yes	No	Yes	No	Yes	No	Not applicable	Yes	Yes	I've NEVER tried this	I've NEVER tried this	I've NEVER tried this	I've NEVER tried this	I've NEVER tried this	I've NEVER tried this	Tried and STILL USING	Tried and STILL USING	Tried and STILL USING	Tried and STILL USING	I've NEVER tried this	I've NEVER tried this	I've NEVER tried this	I've NEVER tried this	I've NEVER tried this	I've NEVER tried this	I've NEVER tried this	I've NEVER tried this
133	12	67	Female	90	156	Yes	Knee	Yes	Yes	Yes	Yes	Yes	36.9822	Yes	Yes	Yes	Yes	Yes	Yes	Yes	Yes	Yes	Yes	No	No	Yes	No	Not applicable	Not applicable	Yes	Yes	Tried but NO LONGER using	I've NEVER tried this	Tried but NO LONGER using	Tried and STILL USING	I've NEVER tried this	Tried and STILL USING	Tried and STILL USING	Tried and STILL USING	Tried and STILL USING	Tried and STILL USING	I've NEVER tried this	I've NEVER tried this	I've NEVER tried this	I've NEVER tried this	Tried and STILL USING	Tried but NO LONGER using	I've NEVER tried this	Tried and STILL USING
137	12	67	Female	67	147	Yes	Hip	Yes	No	Yes	No	Yes	31.0056	Don't remember	Yes	No	No	Yes	Yes	No Applicable	Not Applicable	No	No	No	No	Yes	Yes	Not applicable	No	No	No	Tried but NO LONGER using	I've NEVER tried this	I've NEVER tried this	I've NEVER tried this	I've NEVER tried this	Tried but NO LONGER using	Tried but NO LONGER using	Tried but NO LONGER using	I've NEVER tried this	Tried and STILL USING	I've NEVER tried this	I've NEVER tried this	I've NEVER tried this	I've NEVER tried this	I've NEVER tried this	Tried but NO LONGER using	I've NEVER tried this	I've NEVER tried this
138	12	55	Female	110	156	Yes	Knee	Yes	Yes	Yes	No	Yes	45.2005	Don't remember	Yes	Yes	Yes	Yes	Yes	No Applicable	Not Applicable	No such problems	Yes	Yes	Yes	Yes	Yes	Yes	Yes	Yes	Not increasingly painful	Tried but NO LONGER using	Tried and STILL USING	Tried but NO LONGER using	Tried but NO LONGER using	Tried but NO LONGER using	Tried but NO LONGER using	Tried and STILL USING	Tried and STILL USING	Tried and STILL USING	Tried and STILL USING	Tried but NO LONGER using	Tried but NO LONGER using	I've NEVER tried this	I've NEVER tried this	Tried and STILL USING	Tried but NO LONGER using	I've NEVER tried this	I've NEVER tried this
139	12	71	Male	73	168	Yes	Both	Yes	Yes	Yes	Yes	Yes	25.8645	Yes	Yes	Yes	Yes	Yes	Yes	No Applicable	Not Applicable	Yes	Yes	No such problems	Yes	No	No	Yes	Yes	Yes	Yes	Tried but NO LONGER using	I've NEVER tried this	I've NEVER tried this	I've NEVER tried this	I've NEVER tried this	Tried but NO LONGER using	Tried and STILL USING	Tried and STILL USING	Tried and STILL USING	Tried but NO LONGER using	Tried but NO LONGER using	Tried but NO LONGER using	I've NEVER tried this	Tried but NO LONGER using	Tried but NO LONGER using	I've NEVER tried this	Tried and STILL USING	Tried but NO LONGER using
141	12	70	Female	73	154	Yes	Knee	Yes	Yes	Yes	Yes	Yes	30.7809	No	No	No	No	Yes	No	No	No	No	No such problems	No	No	Yes	Not applicable	Yes	Not applicable	Not severely troubled	Not increasingly painful	Tried and STILL USING	I've NEVER tried this	I've NEVER tried this	Tried and STILL USING	Tried and STILL USING	I've NEVER tried this	Tried and STILL USING	I've NEVER tried this	Tried and STILL USING	Tried but NO LONGER using	I've NEVER tried this	I've NEVER tried this	I've NEVER tried this	I've NEVER tried this	I've NEVER tried this	I've NEVER tried this	Tried but NO LONGER using	Tried but NO LONGER using
154	12	47	Female	48	158	Yes	Knee	Yes	Yes	Yes	No	No	19.2277	Yes	Yes	Yes	Yes	Yes	Yes	No Applicable	Not Applicable	No	No	No	No	Yes	No	Yes	No	No	No	I've NEVER tried this	I've NEVER tried this	I've NEVER tried this	I've NEVER tried this	I've NEVER tried this	Tried but NO LONGER using	Tried and STILL USING	Tried and STILL USING	Tried but NO LONGER using	I've NEVER tried this	Tried but NO LONGER using	I've NEVER tried this	I've NEVER tried this	Tried but NO LONGER using	Tried but NO LONGER using	Tried and STILL USING	Tried and STILL USING	Tried and STILL USING
155	12	73	Female	103	170	Yes	Hip	Yes	Yes	Yes	Yes	Yes	35.6401	Yes	Yes	Yes	Yes	Yes	Yes	Yes	Yes	Yes	Yes	No	Yes	Yes	No	Yes	No	Yes	Yes	I've NEVER tried this	I've NEVER tried this	I've NEVER tried this	Tried but NO LONGER using	Tried but NO LONGER using	Tried but NO LONGER using	Tried but NO LONGER using	Tried and STILL USING	Tried and STILL USING	Tried but NO LONGER using	I've NEVER tried this	I've NEVER tried this	I've NEVER tried this	I've NEVER tried this	Tried but NO LONGER using	Tried and STILL USING	Tried and STILL USING	Tried and STILL USING
161	12	66	Female	97	165	Yes	Knee	Yes	Yes	No	No	No	35.629	Don't remember	No	No	No	Yes	Yes	Yes	No	Yes	Yes	Yes	Yes	No	Yes	Yes	Yes	No	No	I've NEVER tried this	I've NEVER tried this	I've NEVER tried this	Tried and STILL USING	I've NEVER tried this	Tried and STILL USING	Tried and STILL USING	Tried and STILL USING	Tried and STILL USING	Tried and STILL USING	I've NEVER tried this	I've NEVER tried this	I've NEVER tried this	I've NEVER tried this	I've NEVER tried this	Tried and STILL USING	Tried and STILL USING	Tried and STILL USING
163	12	66	Female	105	160	Yes	Knee	Yes	Yes	Yes	Yes	Yes	41.0156	Yes	Yes	Yes	Yes	Yes	No	Yes	No	No	No	No such problems	Yes	Yes	No	Not applicable	No	Yes	Yes	Tried and STILL USING	I've NEVER tried this	I've NEVER tried this	Tried and STILL USING	I've NEVER tried this	I've NEVER tried this	Tried and STILL USING	Tried and STILL USING	Tried and STILL USING	I've NEVER tried this	I've NEVER tried this	Tried and STILL USING	I've NEVER tried this	I've NEVER tried this	I've NEVER tried this	I've NEVER tried this	Tried and STILL USING	I've NEVER tried this
167	12	63	Female	105	175	Yes	Both	Yes	Yes	Yes	Yes	Yes	34.2857	Yes	No	No	Yes	Yes	No	Yes	No	No	Yes	No such problems	No	Yes	Yes	No	No	Yes	Yes	I've NEVER tried this	I've NEVER tried this	Tried but NO LONGER using	Tried and STILL USING	Tried but NO LONGER using	I've NEVER tried this	Tried and STILL USING	Tried but NO LONGER using	Tried but NO LONGER using	Tried but NO LONGER using	I've NEVER tried this	I've NEVER tried this	I've NEVER tried this	I've NEVER tried this	Tried but NO LONGER using	Tried and STILL USING	Tried and STILL USING	Tried and STILL USING
170	12	71	Female	95	176	No		No	No	No	No	No	30.6689	Yes	No	No	No	No	No	No Applicable	Not Applicable	Yes	Yes	Yes	No	Yes	No	Not applicable	Not applicable	Not severely troubled	No	Tried but NO LONGER using	I've NEVER tried this	I've NEVER tried this	I've NEVER tried this	I've NEVER tried this	I've NEVER tried this	I've NEVER tried this	I've NEVER tried this	I've NEVER tried this	Tried and STILL USING	I've NEVER tried this	I've NEVER tried this	I've NEVER tried this	I've NEVER tried this	I've NEVER tried this	Tried and STILL USING	Tried and STILL USING	Tried and STILL USING
171	12	78	Female	62	160	Yes	Both	Yes	Yes	Yes	Yes	Yes	24.2187	Yes	Yes	Yes	Yes	Yes	No	No Applicable	Not Applicable	Yes	No	No	Yes	Yes	No	No	No	Yes	Yes	Tried and STILL USING	I've NEVER tried this	Tried and STILL USING	Tried and STILL USING	I've NEVER tried this	I've NEVER tried this	Tried and STILL USING	I've NEVER tried this	Tried and STILL USING	Tried but NO LONGER using	I've NEVER tried this	Tried but NO LONGER using	I've NEVER tried this	I've NEVER tried this	Tried and STILL USING	I've NEVER tried this	Tried and STILL USING	I've NEVER tried this
174	12	58	Female	64	166	Yes	Knee	Yes	Yes	No	No	Yes	23.2254	Yes	Yes	Yes	Yes	Yes	Yes	Yes	Yes	Yes	No such problems	No such problems	Yes	Yes	No	Not applicable	Not applicable	Not severely troubled	Yes	Tried and STILL USING	I've NEVER tried this	Tried and STILL USING	Tried and STILL USING	I've NEVER tried this	Tried but NO LONGER using	Tried and STILL USING	I've NEVER tried this	I've NEVER tried this	I've NEVER tried this	I've NEVER tried this	Tried and STILL USING	I've NEVER tried this	I've NEVER tried this	I've NEVER tried this	I've NEVER tried this	I've NEVER tried this	I've NEVER tried this
176	12	62	Female	86	158	Yes	Knee	Yes	Yes	Yes	Yes	Yes	34.4496	No	No	No	No	No	No	Yes	Not Applicable	No	No	No	Yes	No	No	Yes	No	Yes	Yes	I've NEVER tried this	I've NEVER tried this	I've NEVER tried this	I've NEVER tried this	I've NEVER tried this	Tried but NO LONGER using	I've NEVER tried this	Tried but NO LONGER using	I've NEVER tried this	I've NEVER tried this	I've NEVER tried this	I've NEVER tried this	I've NEVER tried this	I've NEVER tried this	Tried and STILL USING	I've NEVER tried this	Tried and STILL USING	I've NEVER tried this
180	12	59	Female	97	160	Yes	Knee	Yes	Yes	Yes	Yes	Yes	37.8906	No	No	No	No	Yes	Yes	Yes	No	Yes	No	No	Yes	Yes	Yes	Not applicable	Yes	Yes	Yes	Tried and STILL USING	I've NEVER tried this	Tried but NO LONGER using	Tried and STILL USING	Tried but NO LONGER using	Tried and STILL USING	Tried and STILL USING	Tried and STILL USING	Tried and STILL USING	I've NEVER tried this	I've NEVER tried this	I've NEVER tried this	I've NEVER tried this	Tried and STILL USING	Tried and STILL USING	Tried and STILL USING	Tried and STILL USING	Tried and STILL USING
185	12	68	Male	115	183	Yes	Knee	Yes	Yes	Yes	Yes	Yes	34.3396	No	Yes	No	No	Yes	Yes	Yes	No	No	Yes	No	No	No	No	No	No	No	Yes	I've NEVER tried this	I've NEVER tried this	I've NEVER tried this	Tried and STILL USING	I've NEVER tried this	Tried but NO LONGER using	I've NEVER tried this	I've NEVER tried this	Tried but NO LONGER using	Tried and STILL USING	I've NEVER tried this	Tried and STILL USING	I've NEVER tried this	Tried and STILL USING	I've NEVER tried this	Tried but NO LONGER using	Tried and STILL USING	Tried and STILL USING
187	12	51	Female	95	168	Yes	Knee	Yes	Yes	Yes	Yes	Yes	33.6593	No	No	No	No	No	No	Yes	No	Yes	No	Yes	No	No	No	Yes	Yes	Yes	Yes	I've NEVER tried this	I've NEVER tried this	I've NEVER tried this	Tried and STILL USING	Tried but NO LONGER using	Tried and STILL USING	Tried but NO LONGER using	Tried but NO LONGER using	Tried but NO LONGER using	I've NEVER tried this	Tried but NO LONGER using	Tried but NO LONGER using	Tried but NO LONGER using	Tried but NO LONGER using	Tried but NO LONGER using	Tried and STILL USING	Tried and STILL USING	Tried and STILL USING
193	12	52	Male	98	167	Yes	Knee	Yes	Yes	No	No	Yes	35.1393	Yes	No	No	No	Yes	No	Yes	No	No	No	No	No	No	No	Not applicable	Not applicable	Not severely troubled	Not increasingly painful	I've NEVER tried this	I've NEVER tried this	Tried but NO LONGER using	Tried and STILL USING	I've NEVER tried this	I've NEVER tried this	Tried and STILL USING	Tried and STILL USING	Tried and STILL USING	I've NEVER tried this	I've NEVER tried this	I've NEVER tried this	I've NEVER tried this	I've NEVER tried this	I've NEVER tried this	Tried but NO LONGER using	I've NEVER tried this	Tried and STILL USING
[truncated: 95 more columns]
